# Supplementary material for: New neotropical species of Opiinae (Hymenoptera, Braconidae) reared from fruit-infesting and leaf-mining Tephritidae (Diptera) with comments on the Diachasmimorpha mexicana species group and the genera Lorenzopius and Tubiformopius
Source: Zookeys. 2012 Nov 16;(243):27–82. doi: 10.3897/zookeys.243.3990 (PMC3697044; doi:10.3897/zookeys.243.3990)
Supplement: XML Treatment for Diachasmimorpha [file zookeys.243.3990-treatment1.xml]

<!DOCTYPE tp:taxon-treatment
  PUBLIC "-//TaxonX//DTD Taxonomic Treatment Publishing DTD v0 20100105//EN" "tax-treatment-NSO.dtd">
<tp:taxon-treatment xmlns:tp="http://www.plazi.org/taxpub"><tp:treatment-meta><mixed-citation publication-type="journal"><person-group><name><surname>Wharton</surname><given-names>Robert</given-names></name><name><surname>Ward</surname><given-names>Lauren</given-names></name><name><surname>Miko</surname><given-names>Istvan</given-names></name></person-group><article-title>New neotropical species of Opiinae (Hymenoptera, Braconidae) reared from fruit-infesting and leaf-mining Tephritidae (Diptera) with comments on the 
                    <italic>Diachasmimorpha mexicana</italic> species group and the genera 
                    <italic>Lorenzopius</italic> and 
                    <italic>Tubiformopius</italic>
                </article-title><source>Zookeys</source><day>16</day><month>11</month><year>2012</year><volume>2012</volume><issue>243</issue><fpage>27</fpage><lpage>82</lpage><pub-id pub-id-type="doi">10.3897/zookeys.243.3990</pub-id></mixed-citation></tp:treatment-meta><tp:nomenclature><tp:taxon-name>
                        <tp:taxon-name-part taxon-name-part-type="genus">Diachasmimorpha</tp:taxon-name-part>
                    <object-id xmlns:xlink="http://www.w3.org/1999/xlink" xlink:type="simple">http://species-id.net/wiki/Diachasmimorpha</object-id>
								</tp:taxon-name><tp:taxon-authority>Viereck</tp:taxon-authority><tp:nomenclature-citation-list><tp:nomenclature-citation><tp:taxon-name>Diachasmimorpha</tp:taxon-name><comment> Viereck, 1913: 641. Type species: <italic><tp:taxon-name>Diachasmimorpha comperei</tp:taxon-name></italic> Viereck, 1913 [a junior subjective synonym of <italic><tp:taxon-name>Diachasmimorpha longicaudata</tp:taxon-name></italic> (Ashmead, 1905)]. Monobasic and original designation.</comment></tp:nomenclature-citation><tp:nomenclature-citation><tp:taxon-name>Biosteres</tp:taxon-name><comment> (<italic><tp:taxon-name>Parasteres</tp:taxon-name></italic>) Fischer, 1967a: 3. Type species: <italic><tp:taxon-name>Biosteres (Parasteres) acidusae</tp:taxon-name></italic> Fischer, 1967a [a junior subjective synonym of <italic><tp:taxon-name>Diachasmimorpha tryoni</tp:taxon-name></italic> (Cameron, 1911)]. Original designation.</comment></tp:nomenclature-citation><tp:nomenclature-citation><tp:taxon-name>Parasteres</tp:taxon-name><comment>: <xref ref-type="bibr" rid="B17">Fischer 1971</xref>: 33 (change in rank). Synonymized under <italic><tp:taxon-name>Biosteres</tp:taxon-name></italic> by <xref ref-type="bibr" rid="B58">Wharton and Marsh (1978</xref>:154) and under <italic><tp:taxon-name>Diachasmimorpha</tp:taxon-name></italic> by <xref ref-type="bibr" rid="B52">Wharton (1987a</xref>: 62).</comment></tp:nomenclature-citation></tp:nomenclature-citation-list></tp:nomenclature><tp:treatment-sec sec-type="Diagnosis"><title>Diagnosis.</title><p>Mandible without basal lobe ventrally. Labrum concealed. Occipital carina broadly absent dorsally, present or absent laterally. Propleuron ventral-laterally<!--PageBreak--> without oblique carina. Notauli deep, unsculptured or nearly so, well developed anteriorly, varying posteriorly from absent to deep and complete to midpit; midpit always present. Fore wing stigma short, broad, discrete posteriorly, r1 arising at or distad its midpoint; second submarginal cell short; m-cu arising from second submarginal cell. Hind wing RS absent basally, sometimes present as a weakly pigmented crease distally; 2M distinctly pigmented nearly to wing margin; m-cu present, well-developed. Dorsope absent.</p><p>The species of <italic><tp:taxon-name>Diachasmimorpha</tp:taxon-name></italic> are most readily recognized by the pattern of fore and hind wing venation (<xref ref-type="fig" rid="F3">Figs 9</xref>, <xref ref-type="fig" rid="F4">16</xref>) in combination with the concealed labrum (<xref ref-type="fig" rid="F3">Fig. 12</xref>), unsculptured notauli (<xref ref-type="fig" rid="F3">Figs 11</xref>, 14, 19, 20), and lack of oblique carina on the propleuron (<xref ref-type="fig" rid="F6">Fig. 23</xref>). The species of <italic><tp:taxon-name>Doryctobracon</tp:taxon-name></italic> Enderlein, endemic to the New World, are similar but have the fore wing m-cu interstitial or arising from the first submarginal cell and the labrum is partially exposed. <italic><tp:taxon-name>Fopius</tp:taxon-name></italic> Wharton, an Old World genus with species that have been introduced to the New World, is also similar. The species of <italic><tp:taxon-name>Fopius</tp:taxon-name></italic> differ by the presence of completely sculptured notauli and the presence of an oblique carina on the propleuron (<xref ref-type="fig" rid="F6">Fig. 24</xref>).</p></tp:treatment-sec><tp:treatment-sec sec-type="Remarks"><title>Remarks.</title><p>Both New and Old World species groups of <italic><tp:taxon-name>Diachasmimorpha</tp:taxon-name></italic> occur in Mexico. <italic><tp:taxon-name>Diachasmimorpha longicaudata</tp:taxon-name></italic> (Ashmead) and <italic><tp:taxon-name>Diachasmimorpha tryoni</tp:taxon-name></italic>, both representatives of the Old World <italic>longicaudata</italic> species group (<xref ref-type="bibr" rid="B55">Wharton 1997</xref>), were established in various parts of Mexico during biological control programs directed against tephritid pests primarily in the genus <italic><tp:taxon-name>Anastrepha</tp:taxon-name></italic>. Females of the Old World species are readily distinguished from New World <italic><tp:taxon-name>Diachasmimorpha</tp:taxon-name></italic> because of the sinuate ovipositor (<xref ref-type="fig" rid="F7">Fig. 28</xref>). The notauli are also more deeply incised posteriorly in the <italic>longicaudata</italic> species group (<xref ref-type="fig" rid="F5">Fig. 19</xref>, in contrast to <xref ref-type="fig" rid="F5">Fig. 20</xref>), which facilitates identification of males in biological control and other tephritid pest management programs. The name <italic><tp:taxon-name>Parasteres</tp:taxon-name></italic> continues to be used by some authors, for example as a subgenus of <italic><tp:taxon-name>Diachasmimorpha</tp:taxon-name></italic> (<xref ref-type="bibr" rid="B66">Yu et al. 2012</xref>), but we continue to treat <italic><tp:taxon-name>Diachasmimorpha tryoni</tp:taxon-name></italic> and <italic><tp:taxon-name>Diachasmimorpha longicaudata</tp:taxon-name></italic> in the same species group based in part on ovipositor morphology. We therefore do not treat <italic><tp:taxon-name>Parasteres</tp:taxon-name></italic> as valid, nor do we recognize subgenera under <italic><tp:taxon-name>Diachasmimorpha</tp:taxon-name></italic> at this time.</p><p>New World species have previously been referred to as the <italic>mexicana</italic> species group (<xref ref-type="bibr" rid="B55">Wharton 1997</xref>), a use we continue here. <xref ref-type="bibr" rid="B55">Wharton (1997)</xref> noted, however, that there were two subgroups distinguished in part on the basis of relative loss of the occipital carina. Further examination and discovery of additional species provides support for the two subgroups. One of these subgroups consists of <italic><tp:taxon-name>Diachasmimorpha juglandis</tp:taxon-name></italic> (Muesebeck), <italic><tp:taxon-name>Diachasmimorpha mellea</tp:taxon-name></italic> (Gahan), and <italic><tp:taxon-name>Diachasmimorpha sublaevis</tp:taxon-name></italic> (Wharton). The occipital carina is generally better developed in this subgroup (usually readily visible laterally as in <xref ref-type="fig" rid="F1">Fig. 2</xref>), the wings are hyaline, and the body is yellowish. As in the <italic>longicaudata</italic> species group, the anterior margin of the pronotum ventral-laterally is sharply excavated (<xref ref-type="fig" rid="F5">Fig. 17</xref>). The second subgroup contains <italic><tp:taxon-name>Diachasmimorpha mexicana</tp:taxon-name></italic> (Cameron), <italic><tp:taxon-name>Diachasmimorpha sanguinea</tp:taxon-name></italic> (Ashmead), <italic><tp:taxon-name>Diachasmimorpha hildagensis</tp:taxon-name></italic> (Fischer), new combination, and the new species described below. In all of these species, the occipital carina is greatly reduced, present only as a short spur ventrally near the mandible (maximum extent shown in <!--PageBreak--><xref ref-type="fig" rid="F1">Fig. 4</xref>). These species also have infumate wings (<xref ref-type="fig" rid="F4">Fig. 16</xref>) and the body tends to be orange rather than yellow. The anterior margin of the pronotum ventral-laterally is also more sinuate than abruptly excavated (<xref ref-type="fig" rid="F5">Fig. 18</xref>). Detailed diagnoses are provided below for the three previously described species in this second subgroup, to facilitate comparison with the newly described species.</p></tp:treatment-sec><tp:treatment-sec sec-type="Key to species of Diachasmimorpha known from U.S. and Mexico"><title>Key to species of <italic><tp:taxon-name>Diachasmimorpha</tp:taxon-name></italic> known from U.S. and Mexico</title><table-wrap content-type="key" position="anchor" orientation="portrait"><table><tbody><tr><td rowspan="1" colspan="1">1</td><td rowspan="1" colspan="1">Female (ovipositor clearly visible, extending well beyond apex of metasoma)</td><td rowspan="1" colspan="1">2</td></tr><tr><td rowspan="1" colspan="1">–</td><td rowspan="1" colspan="1">Male</td><td rowspan="1" colspan="1">10</td></tr><tr><td rowspan="1" colspan="1">2 (1)</td><td rowspan="1" colspan="1">Ovipositor distinctly sinuate subapically (<xref ref-type="fig" rid="F7">Fig. 28</xref>)</td><td rowspan="1" colspan="1">3</td></tr><tr><td rowspan="1" colspan="1">–</td><td rowspan="1" colspan="1">Ovipositor straight or nearly so subapically (<xref ref-type="fig" rid="F7">Fig. 29</xref>)</td><td rowspan="1" colspan="1">4</td></tr><tr><td rowspan="1" colspan="1">3 (2)</td><td rowspan="1" colspan="1">Metasomal tergum 2 distinctly striate medially (<xref ref-type="fig" rid="F6">Fig. 21</xref>). Occipital carina well developed laterally, extending from base of mandible at least to mid eye height</td><td rowspan="1" colspan="1"><italic><tp:taxon-name>Diachasmimorpha longicaudata</tp:taxon-name></italic> (Ashmead)</td></tr><tr><td rowspan="1" colspan="1">–</td><td rowspan="1" colspan="1">Metasomal tergum 2 without striae or other sculpture (<xref ref-type="fig" rid="F6">Fig. 22</xref>). Occipital carina poorly developed to absent, not extending dorsally to lower eye margin</td><td rowspan="1" colspan="1"><italic><tp:taxon-name>Diachasmimorpha tryoni</tp:taxon-name></italic> (Cameron)</td></tr><tr><td rowspan="1" colspan="1">4 (2)</td><td rowspan="1" colspan="1">Head dark, at least on dorsal half (<xref ref-type="fig" rid="F3">Fig. 9</xref>)</td><td rowspan="1" colspan="1">5</td></tr><tr><td rowspan="1" colspan="1">–</td><td rowspan="1" colspan="1">Head pale (<xref ref-type="fig" rid="F1">Figs 2, 4</xref>), yellow or orange except sometimes ocellar field dark</td><td rowspan="1" colspan="1">7</td></tr><tr><td rowspan="1" colspan="1">5 (4)</td><td rowspan="1" colspan="1">Ovipositor (total length) about 2.5 times longer than mesosoma. Notaulus extending anteriorly to margin of mesoscutum (<xref ref-type="fig" rid="F3">Figs 10</xref>, <xref ref-type="fig" rid="F7">27</xref>)</td><td rowspan="1" colspan="1">6</td></tr><tr><td rowspan="1" colspan="1">–</td><td rowspan="1" colspan="1">Ovipositor (total length) less than 2.0 times longer than mesosoma. Notaulus rarely extending anteriorly to margin of mesoscutum, usually terminating just before reaching margin (<xref ref-type="fig" rid="F8">Fig. 32</xref>)</td><td rowspan="1" colspan="1"><italic><tp:taxon-name>Diachasmimorpha norrbomi</tp:taxon-name></italic>, sp. n.</td></tr><tr><td rowspan="1" colspan="1">6 (5)</td><td rowspan="1" colspan="1">Eye smaller than in <xref ref-type="fig" rid="F8">Fig. 32</xref>, about 1.5–1.6 × longer than temple in lateral view</td><td rowspan="1" colspan="1"><italic><tp:taxon-name>Diachasmimorpha hildagensis</tp:taxon-name></italic> (Fischer)</td></tr><tr><td rowspan="1" colspan="1">–</td><td rowspan="1" colspan="1">Eye larger, 2.1–2.9 × longer than temple in lateral view (<xref ref-type="fig" rid="F8">Fig. 33</xref>)</td><td rowspan="1" colspan="1"><italic><tp:taxon-name>Diachasmimorpha martinalujai</tp:taxon-name></italic>, sp. n.</td></tr><tr><td rowspan="1" colspan="1">7 (4)</td><td rowspan="1" colspan="1">Wings darkly infumate (as in <xref ref-type="fig" rid="F4">Figs 16</xref>, <xref ref-type="fig" rid="F9">36</xref>). Occipital carina represented at most as in Fig 4, usually present as a short spur near mandible, otherwise absent</td><td rowspan="1" colspan="1"><italic><tp:taxon-name>Diachasmimorpha sanguinea</tp:taxon-name></italic> (Ashmead)</td></tr><tr><td rowspan="1" colspan="1"/><td rowspan="1" colspan="1">Note: <italic>mexicana</italic> (Cameron) also keys here but is known only from the male, which has a much smaller eye than that of <italic>sanguinea</italic>.</td></tr><tr><td rowspan="1" colspan="1">–</td><td rowspan="1" colspan="1">Wings hyaline (<xref ref-type="fig" rid="F5">Fig. 20</xref>). Occipital carina present laterally at least to lower margin of eye, usually as in <xref ref-type="fig" rid="F1">Fig. 2</xref></td><td rowspan="1" colspan="1">8</td></tr><tr><td rowspan="1" colspan="1">8 (7, 14)</td><td rowspan="1" colspan="1">Metasomal tergum 2 distinctly striate medially (as in <xref ref-type="fig" rid="F6">Fig. 21</xref>)</td><td rowspan="1" colspan="1">9</td></tr><tr><td rowspan="1" colspan="1">–</td><td rowspan="1" colspan="1">Metasomal tergum 2 without striae or other sculpture (as in <xref ref-type="fig" rid="F6">Fig. 22</xref>)</td><td rowspan="1" colspan="1"><italic><tp:taxon-name>Diachasmimorpha juglandis</tp:taxon-name></italic> (Muesebeck)</td></tr><tr><td rowspan="1" colspan="1">9 (8)</td><td rowspan="1" colspan="1">Precoxal sulcus distinctly impressed, usually broad but very weakly sculptured, nearly smooth (as in <xref ref-type="fig" rid="F10">Fig. 38</xref>). Hosts are walnut husk flies in species of <italic><tp:taxon-name>Juglans	D. sublaevis</tp:taxon-name></italic> (Wharton)</td></tr><tr><td rowspan="1" colspan="1">–</td><td rowspan="1" colspan="1">Precoxal sulcus distinctly impressed, broad, heavily sculptured: crenulate to foveolate (as in <xref ref-type="fig" rid="F5">Fig. 17</xref>). Hosts are other species of <italic><tp:taxon-name>Rhagoletis</tp:taxon-name></italic> in other fruits</td><td rowspan="1" colspan="1"><italic><tp:taxon-name>Diachasmimorpha mellea</tp:taxon-name></italic> (Gahan)</td></tr><tr><td rowspan="1" colspan="1">10 (1)</td><td rowspan="1" colspan="1">Head black at least over dorsal half</td><td rowspan="1" colspan="1">11</td></tr><tr><td rowspan="1" colspan="1">–</td><td rowspan="1" colspan="1">Head pale, yellow to orange except ocellar triangle sometimes black</td><td rowspan="1" colspan="1">13</td></tr><tr><td rowspan="1" colspan="1">11 (10)</td><td rowspan="1" colspan="1">Eye in dorsal view as long as temple; eye in lateral view 1.3–1.4 × longer than temple</td><td rowspan="1" colspan="1"><italic><tp:taxon-name>Diachasmimorpha hildagensis</tp:taxon-name></italic> (Fischer)</td></tr><tr><td rowspan="1" colspan="1">–</td><td rowspan="1" colspan="1">Eye slightly larger, in dorsal view eye 1.4–1.9 × longer than temple, in lateral view 1.7–2.4 × longer than temple</td><td rowspan="1" colspan="1">12</td></tr><tr><td rowspan="1" colspan="1">12 (11)</td><td rowspan="1" colspan="1">Notaulus extending anteriorly to margin of mesoscutum (<xref ref-type="fig" rid="F7">Fig. 27</xref>)</td><td rowspan="1" colspan="1"><italic><tp:taxon-name>Diachasmimorpha martinalujai</tp:taxon-name></italic>, sp. n.</td></tr><tr><td rowspan="1" colspan="1">–</td><td rowspan="1" colspan="1">Notaulus rarely extending anteriorly to margin of mesoscutum, usually terminating just before reaching margin (<xref ref-type="fig" rid="F8">Fig. 32</xref>)</td><td rowspan="1" colspan="1"><italic><tp:taxon-name>Diachasmimorpha norrbomi</tp:taxon-name></italic>, sp. n.</td></tr><tr><td rowspan="1" colspan="1">13 (10)</td><td rowspan="1" colspan="1">Metasomal tergum 2 striate medially (<xref ref-type="fig" rid="F6">Fig. 21</xref>)</td><td rowspan="1" colspan="1">14</td></tr><tr><td rowspan="1" colspan="1">–</td><td rowspan="1" colspan="1">Metasomal tergum 2 without striae or other sculpture (<xref ref-type="fig" rid="F6">Fig. 22</xref>)</td><td rowspan="1" colspan="1">15</td></tr><tr><td rowspan="1" colspan="1">14 (13)</td><td rowspan="1" colspan="1">Notauli deep posteriorly as it nears midpit (<xref ref-type="fig" rid="F5">Fig. 19</xref>)</td><td rowspan="1" colspan="1"><italic><tp:taxon-name>Diachasmimorpha longicaudata</tp:taxon-name></italic> (Ashmead)</td></tr><tr><td rowspan="1" colspan="1">–</td><td rowspan="1" colspan="1">Notauli more shallow posteriorly as it nears midpit (<xref ref-type="fig" rid="F5">Fig. 20</xref>)</td><td rowspan="1" colspan="1">8</td></tr><tr><td rowspan="1" colspan="1">15 (13)</td><td rowspan="1" colspan="1">Metasomal terga mostly black (<xref ref-type="fig" rid="F6">Fig. 22</xref>)</td><td rowspan="1" colspan="1"><italic><tp:taxon-name>Diachasmimorpha tryoni</tp:taxon-name></italic> (Cameron)</td></tr><tr><td rowspan="1" colspan="1">–</td><td rowspan="1" colspan="1">Metasoma with at least terga 3–5 pale: yellow to orange</td><td rowspan="1" colspan="1">16</td></tr><tr><td rowspan="1" colspan="1">16 (15)</td><td rowspan="1" colspan="1">Wings hyaline</td><td rowspan="1" colspan="1"><italic><tp:taxon-name>Diachasmimorpha juglandis</tp:taxon-name></italic> (Muesebeck)</td></tr><tr><td rowspan="1" colspan="1">–</td><td rowspan="1" colspan="1">Wings darkly infumate</td><td rowspan="1" colspan="1">17</td></tr><tr><td rowspan="1" colspan="1">17 (16)</td><td rowspan="1" colspan="1">Eye larger, about 1.3–1.5 × longer than temple in lateral view</td><td rowspan="1" colspan="1"><italic><tp:taxon-name>Diachasmimorpha sanguinea</tp:taxon-name></italic> (Ashmead)</td></tr><tr><td rowspan="1" colspan="1">–</td><td rowspan="1" colspan="1">Eye smaller, subequal to temple in lateral view (<xref ref-type="fig" rid="F9">Fig. 35</xref>)</td><td rowspan="1" colspan="1"><italic><tp:taxon-name>Diachasmimorpha mexicana</tp:taxon-name></italic> (Cameron)</td></tr></tbody></table></table-wrap></tp:treatment-sec><tp:treatment-sec><!--Section generated to contain objects referenced in tp:taxon-treatment.--><fig id="F3" position="float" orientation="portrait"><label>Figures 9–12.</label><caption><p><italic><tp:taxon-name>Diachasmimorpha hildagensis</tp:taxon-name></italic> (Fischer), holotype male. <bold>9</bold> habitus <bold>10</bold> head and base of notaulus, lateral view <bold>11</bold> head, pronope, and base of notaulus, dorsal view <bold>12</bold> face.</p></caption><graphic xmlns:xlink="http://www.w3.org/1999/xlink" xlink:href="ZooKeys-243-027-g003.jpg" position="float" orientation="portrait" xlink:type="simple"/></fig><fig id="F4" position="float" orientation="portrait"><label>Figures 13–16.</label><caption><p><italic><tp:taxon-name>Diachasmimorpha hildagensis</tp:taxon-name></italic> (Fischer), holotype male. <bold>13</bold> mesosoma, lateral view, arrow showing anterior declivity of mesoscutum, bracket showing mesoscutal disc <bold>14</bold> head and mesonotum, dorsal view <bold>15</bold> propodeal sculpture <bold>16</bold> left fore and hind wings illustrating wing vein terminology.</p></caption><graphic xmlns:xlink="http://www.w3.org/1999/xlink" xlink:href="ZooKeys-243-027-g004.jpg" position="float" orientation="portrait" xlink:type="simple"/></fig><fig id="F6" position="float" orientation="portrait"><label>Figures 21–24.</label><caption><p>Propleuron and T2. <bold>21</bold> <italic><tp:taxon-name>Diachasmimorpha longicaudata</tp:taxon-name></italic> (Ashmead), T2 with striae (arrow) <bold>22</bold> <italic><tp:taxon-name>Diachasmimorpha tryoni</tp:taxon-name></italic> (Cameron), T2 without sulpture <bold>23</bold> <italic><tp:taxon-name>Diachasmimorpha longicaudata</tp:taxon-name></italic>, propleuron without oblique carina <bold>24</bold> <italic><tp:taxon-name>Fopius arisanus</tp:taxon-name></italic> (Sonan), propleuron with oblique carina (arrow).</p></caption><graphic xmlns:xlink="http://www.w3.org/1999/xlink" xlink:href="ZooKeys-243-027-g006.jpg" position="float" orientation="portrait" xlink:type="simple"/></fig><fig id="F7" position="float" orientation="portrait"><label>Figures 25–29.</label><caption><p><italic><tp:taxon-name>Diachasmimorpha</tp:taxon-name></italic> spp. <bold>25</bold> <italic><tp:taxon-name>Diachasmimorpha norrbomi</tp:taxon-name></italic> Wharton sp. n., paratype female, habitus showing relatively shorter ovipositor <bold>26</bold> <italic><tp:taxon-name>Diachasmimorpha martinalujai</tp:taxon-name></italic> Wharton sp. n., holotype, habitus showing relatively longer ovipositor <bold>27</bold> <italic><tp:taxon-name>Diachasmimorpha martinalujai</tp:taxon-name></italic> paratype male, base of notaulus <bold>28</bold> <italic><tp:taxon-name>Diachasmimorpha tryoni</tp:taxon-name></italic> (Cameron) apex of ovipositor showing subapical sinuation <bold>29</bold> <italic><tp:taxon-name>Diachasmimorpha norrbomi</tp:taxon-name></italic>, paratype female, apex of ovipositor.</p></caption><graphic xmlns:xlink="http://www.w3.org/1999/xlink" xlink:href="ZooKeys-243-027-g007.jpg" position="float" orientation="portrait" xlink:type="simple"/></fig><fig id="F5" position="float" orientation="portrait"><label>Figures 17–20.</label><caption><p><italic><tp:taxon-name>Diachasmimorpha</tp:taxon-name></italic> spp. <bold>17</bold> <italic><tp:taxon-name>Diachasmimorpha longicaudata</tp:taxon-name></italic> (Ashmead), arrow showing sharply indented margin of pronotum laterally <bold>18</bold> <italic><tp:taxon-name>Diachasmimorpha sanguinea</tp:taxon-name></italic> (Ashmead), arrow showing less sharply indented margin of pronotum laterally <bold>19</bold> <italic><tp:taxon-name>Diachasmimorpha longicaudata</tp:taxon-name></italic>, dorsal view <bold>20</bold> <italic><tp:taxon-name>Diachasmimorpha mellea</tp:taxon-name></italic> (Gahan), dorsal view.</p></caption><graphic xmlns:xlink="http://www.w3.org/1999/xlink" xlink:href="ZooKeys-243-027-g005.jpg" position="float" orientation="portrait" xlink:type="simple"/></fig><fig id="F1" position="float" orientation="portrait"><label>Figures 1–4.</label><caption><p>Occipital carina. <bold>1</bold> <italic><tp:taxon-name>Opius (Bellopius) bellus</tp:taxon-name></italic> Gahan, carina completely absent <bold>2</bold> <italic><tp:taxon-name>Diachasmimorpha mellea</tp:taxon-name></italic> (Gahan), arrow at dorsal end of carina <bold>3</bold> <italic><tp:taxon-name>Lorenzopius tubulatus</tp:taxon-name></italic> (Fischer), holotype female, arrow at dorsal end of carina <bold>4</bold> <italic><tp:taxon-name>Diachasmimorpha sanguinea</tp:taxon-name></italic> (Ashmead), arrow at dorsal end of weak carina.</p></caption><graphic xmlns:xlink="http://www.w3.org/1999/xlink" xlink:href="ZooKeys-243-027-g001.jpg" position="float" orientation="portrait" xlink:type="simple"/></fig><fig id="F8" position="float" orientation="portrait"><label>Figures 30–33.</label><caption><p><italic><tp:taxon-name>Diachasmimorpha</tp:taxon-name></italic> spp., heads. <bold>30</bold> <italic><tp:taxon-name>Diachasmimorpha norrbomi</tp:taxon-name></italic> Wharton, sp. n., paratype female, face <bold>31 </bold><italic><tp:taxon-name>Diachasmimorpha martinalujai</tp:taxon-name></italic> Wharton, sp. n., paratype male, face <bold>32</bold> <italic><tp:taxon-name>Diachasmimorpha norrbomi</tp:taxon-name></italic> paratype female, lateral view <bold>33 </bold><italic><tp:taxon-name>Diachasmimorpha martinalujai</tp:taxon-name></italic>, holotype female, face.</p></caption><graphic xmlns:xlink="http://www.w3.org/1999/xlink" xlink:href="ZooKeys-243-027-g008.jpg" position="float" orientation="portrait" xlink:type="simple"/></fig><fig id="F9" position="float" orientation="portrait"><label>Figures 34–37.</label><caption><p><italic><tp:taxon-name>Diachasmimorpha mexicana</tp:taxon-name></italic> (Cameron), holotype male. <bold>34</bold> habitus <bold>35</bold> head, lateral view <bold>36</bold> wings, showing names of cells used in descriptions <bold>37</bold> face.</p></caption><graphic xmlns:xlink="http://www.w3.org/1999/xlink" xlink:href="ZooKeys-243-027-g009.jpg" position="float" orientation="portrait" xlink:type="simple"/></fig><fig id="F10" position="float" orientation="portrait"><label>Figures 38–41.</label><caption><p><italic><tp:taxon-name>Diachasmimorpha</tp:taxon-name></italic> spp. <bold>38</bold> <italic><tp:taxon-name>Diachasmimorpha mexicana</tp:taxon-name></italic> (Cameron) holotype male, mesopleuron <bold>39 </bold><italic><tp:taxon-name>Diachasmimorpha sanguinea</tp:taxon-name></italic> (Ashmead), male mesosoma, lateral view <bold>40</bold> <italic><tp:taxon-name>Diachasmimorpha sanguinea</tp:taxon-name></italic> habitus <bold>41</bold> <italic><tp:taxon-name>Diachasmimorpha sanguinea</tp:taxon-name></italic>, male head, lateral view.</p></caption><graphic xmlns:xlink="http://www.w3.org/1999/xlink" xlink:href="ZooKeys-243-027-g010.jpg" position="float" orientation="portrait" xlink:type="simple"/></fig></tp:treatment-sec><ref-list><ref id="B17"><mixed-citation xmlns:xlink="http://www.w3.org/1999/xlink" xlink:type="simple"><person-group><name name-style="western"><surname>Fischer</surname><given-names>M</given-names></name></person-group> (<year>1971</year>)<source> Index of Entomophagous Insects.</source><publisher-name>Hymenoptera Braconidae. World Opiinae. Le François</publisher-name>, <publisher-loc>Paris</publisher-loc>, <lpage>189</lpage> pp.</mixed-citation></ref><ref id="B58"><mixed-citation xmlns:xlink="http://www.w3.org/1999/xlink" xlink:type="simple"><person-group><name name-style="western"><surname>Wharton</surname><given-names>RA</given-names></name><name name-style="western"><surname>Marsh</surname><given-names>PM</given-names></name></person-group> (<year>1978</year>)<article-title> New World Opiinae (Hymenoptera: Braconidae) parasitic on Tephritidae (Diptera).</article-title><source>Journal of the Washington Academy of Sciences </source><volume>68</volume>: <fpage>147</fpage>-<lpage>167</lpage>.</mixed-citation></ref><ref id="B52"><mixed-citation xmlns:xlink="http://www.w3.org/1999/xlink" xlink:type="simple"><person-group><name name-style="western"><surname>Wharton</surname><given-names>RA</given-names></name></person-group> (<year>1987a</year>)<article-title> Changes in nomenclature and classification of some opiine Braconidae (Hymenoptera).</article-title><source>Proceedings of the Entomological Society of Washington </source><volume>89</volume>: <fpage>61</fpage>-<lpage>73</lpage>.</mixed-citation></ref><ref id="B55"><mixed-citation xmlns:xlink="http://www.w3.org/1999/xlink" xlink:type="simple"><person-group><name name-style="western"><surname>Wharton</surname><given-names>RA</given-names></name></person-group> (<year>1997</year>)<article-title> Generic relationships of opiine Braconidae (Hymenoptera) parasitic on fruit-infesting Tephritidae (Diptera).</article-title><source>Contributions of the American Entomological Institute </source><volume>30</volume>: <fpage>1</fpage>-<lpage>53</lpage>.</mixed-citation></ref><ref id="B66"><mixed-citation xmlns:xlink="http://www.w3.org/1999/xlink" xlink:type="simple"><person-group><name name-style="western"><surname>Yu</surname><given-names>DSK</given-names></name><name name-style="western"><surname>Van Achterberg</surname><given-names>C</given-names></name><name name-style="western"><surname>Horstmann</surname><given-names>K</given-names></name></person-group> (<year>2012</year>)<source> Taxapad 2012 – World Ichneumonoidea 2011. Taxonomy, biology, morphology and distribution. On USB Flash <ext-link ext-link-type="uri" xlink:href="http://drive.www.taxapad.com" xlink:type="simple">http://drive.www.taxapad.com</ext-link>, Ontario.</source></mixed-citation></ref></ref-list></tp:taxon-treatment>
