# Supplementary material for: New neotropical species of Opiinae (Hymenoptera, Braconidae) reared from fruit-infesting and leaf-mining Tephritidae (Diptera) with comments on the Diachasmimorpha mexicana species group and the genera Lorenzopius and Tubiformopius
Source: Zookeys. 2012 Nov 16;(243):27–82. doi: 10.3897/zookeys.243.3990 (PMC3697044; doi:10.3897/zookeys.243.3990)
Supplement: XML Treatment for Diachasmimorpha mexicana [file zookeys.243.3990-treatment5.xml]

<!DOCTYPE tp:taxon-treatment
  PUBLIC "-//TaxonX//DTD Taxonomic Treatment Publishing DTD v0 20100105//EN" "tax-treatment-NSO.dtd">
<tp:taxon-treatment xmlns:tp="http://www.plazi.org/taxpub"><tp:treatment-meta><mixed-citation publication-type="journal"><person-group><name><surname>Wharton</surname><given-names>Robert</given-names></name><name><surname>Ward</surname><given-names>Lauren</given-names></name><name><surname>Miko</surname><given-names>Istvan</given-names></name></person-group><article-title>New neotropical species of Opiinae (Hymenoptera, Braconidae) reared from fruit-infesting and leaf-mining Tephritidae (Diptera) with comments on the 
                    <italic>Diachasmimorpha mexicana</italic> species group and the genera 
                    <italic>Lorenzopius</italic> and 
                    <italic>Tubiformopius</italic>
                </article-title><source>Zookeys</source><day>16</day><month>11</month><year>2012</year><volume>2012</volume><issue>243</issue><fpage>27</fpage><lpage>82</lpage><pub-id pub-id-type="doi">10.3897/zookeys.243.3990</pub-id></mixed-citation></tp:treatment-meta><tp:nomenclature><tp:taxon-name>
                        <tp:taxon-name-part taxon-name-part-type="genus">Diachasmimorpha</tp:taxon-name-part>
                        <tp:taxon-name-part taxon-name-part-type="species">mexicana</tp:taxon-name-part>
                    <object-id xmlns:xlink="http://www.w3.org/1999/xlink" xlink:type="simple">http://species-id.net/wiki/Diachasmimorpha_mexicana</object-id>
								</tp:taxon-name><tp:taxon-authority>(Cameron)</tp:taxon-authority><xref ref-type="fig" rid="F9">Figs 34</xref><xref ref-type="fig" rid="F10">38</xref><tp:nomenclature-citation-list><tp:nomenclature-citation><tp:taxon-name>Opius mexicanus</tp:taxon-name><comment> Cameron, 1887: 409–410. Holotype male in BMNH (examined).</comment></tp:nomenclature-citation><tp:nomenclature-citation><tp:taxon-name>Desmiostoma mexicana</tp:taxon-name><comment>: <xref ref-type="bibr" rid="B14">Fischer 1967b</xref>: 63–64 (redescription, generic transfer); <xref ref-type="bibr" rid="B19">Fischer 1977</xref>: 849, 872–873 (key, redescription).</comment></tp:nomenclature-citation><tp:nomenclature-citation><tp:taxon-name>Diachasmimorpha mexicana</tp:taxon-name><comment>: <xref ref-type="bibr" rid="B55">Wharton 1997</xref>: 14 (generic transfer).</comment></tp:nomenclature-citation></tp:nomenclature-citation-list></tp:nomenclature><tp:treatment-sec sec-type="Type locality"><title>Type locality.</title><p>Mexico, D. F., Chapultepec.</p></tp:treatment-sec><tp:treatment-sec sec-type="Type material"><title>Type material.</title><p>Holotype male (BMNH), first label [round, white with red margin], first line: Type second line: H. T. Second label, first line: B. M. TYPE second line: HYM third line: 3.<sup>c.</sup>705 Third label, first line: B.C.A. Hymen. I. second line: Opius third line: mexicanus fourth line: Cam. Fourth label, first line: Opius second line: mexicanus third line: Cam. Type fourth line: BCA ii 409 Fifth label, first line: Bilimek second line: Mexico third line: 1871. fourth line: Chapul fifth line: tepek.<!--PageBreak--></p></tp:treatment-sec><tp:treatment-sec sec-type="Diagnosis"><title>Diagnosis.</title><p>Holotype male. Eye in dorsal view shorter than temple, temples weakly expanded beyond eyes; eye in lateral view 0.95 × length of temple. Frons unsculptured along midline between antenna and median ocellus. Clypeus 3.4 × wider than high. Occipital carina distinct near base of mandible, short, not extending dorsally to ventral margin of eye. Antenna broken. Pronope deep, large, interrupting posterior crenulate groove middorsally. Notauli deep anteriorly, reaching margin of mesoscutum anteriorly, apparently extending about half distance from anterior-lateral margin to elongate midpit but pin obliterates midpit and surrounding area of mesonotum. Precoxal sulcus very weakly crenulate, nearly smooth, short, not extending close to anterior margin of mesopleuron. Propodeum largely smooth, with rugulose sculpture largely confined to midline, especially around apex, and along border of metapleuron. Fore wing 2RS 0.8 × 3RSa; m-cu distinctly postfurcal. T1 with dorsal carinae widely separated, short, barely extending to level of spiracle, T1 otherwise unsculptured. Head, meso- and metasoma orange, tegula black; legs black as in holotype of <italic><tp:taxon-name>Diachasmimorpha hildagensis</tp:taxon-name></italic>. Body length about 4.0 mm. This species has a much smaller eye (<xref ref-type="fig" rid="F9">Figs 35, 37</xref>) than the similarly-colored <italic><tp:taxon-name>Diachasmimorpha sanguinea</tp:taxon-name></italic> (<xref ref-type="fig" rid="F10">Fig. 41</xref>) and is also less heavily sculptured. Females are unknown.</p></tp:treatment-sec><tp:treatment-sec sec-type="Biology"><title>Biology.</title><p>Unknown.</p></tp:treatment-sec><tp:treatment-sec sec-type="Remarks"><title>Remarks.</title><p>The body of the <italic><tp:taxon-name>Diachasmimorpha mexicana</tp:taxon-name></italic> holotype is remarkably smooth relative to that of other species in the <italic>mexicana</italic> species group. The precoxal sulcus, for example, <!--PageBreak-->is very weakly crenulate, the propodeum is very weakly sculptured in general but completely smooth and polished anterior-laterally, and T1 is unsculptured except for the very short dorsal carinae. Sculpture is variable to some extent in other species of this species group, and thus it would be useful to obtain additional specimens of the true <italic><tp:taxon-name>Diachasmimorpha mexicana</tp:taxon-name></italic> to determine the extent of sculptural variation in this species and ascertain whether reduction in sculpture is a useful diagnostic feature.</p><p><xref ref-type="bibr" rid="B14">Fischer (1967b)</xref> noted that the specimen labeled as the type in BMNH is a male, but <xref ref-type="bibr" rid="B4">Cameron (1887)</xref> indicated in his original description that he was describing a female. The excellent figure in <xref ref-type="bibr" rid="B4">Cameron (1887)</xref> matches the type specimen, providing additional evidence of Cameron’s error (either misinterpretation of the male genitalia as an ovipositor or, more likely given the general quality of Cameron’s early work, a typographical error). The holotype was collected by D. Bilimek in Chapultepec and I have interpreted this as the large park that is now within Mexico City. <xref ref-type="bibr" rid="B14">Fischer (1967b)</xref> recorded the type label as type no. 3.c.505, but this is an inadvertent error. The type number for this specimens is 3.c.705.</p><p>See additional remarks under <italic><tp:taxon-name>Diachasmimorpha hildagensis</tp:taxon-name></italic> above.</p><fig id="F9" position="float" orientation="portrait"><label>Figures 34–37.</label><caption><p><italic><tp:taxon-name>Diachasmimorpha mexicana</tp:taxon-name></italic> (Cameron), holotype male. <bold>34</bold> habitus <bold>35</bold> head, lateral view <bold>36</bold> wings, showing names of cells used in descriptions <bold>37</bold> face.</p></caption><graphic xmlns:xlink="http://www.w3.org/1999/xlink" xlink:href="ZooKeys-243-027-g009.jpg" position="float" orientation="portrait" xlink:type="simple"/></fig><fig id="F10" position="float" orientation="portrait"><label>Figures 38–41.</label><caption><p><italic><tp:taxon-name>Diachasmimorpha</tp:taxon-name></italic> spp. <bold>38</bold> <italic><tp:taxon-name>Diachasmimorpha mexicana</tp:taxon-name></italic> (Cameron) holotype male, mesopleuron <bold>39 </bold><italic><tp:taxon-name>Diachasmimorpha sanguinea</tp:taxon-name></italic> (Ashmead), male mesosoma, lateral view <bold>40</bold> <italic><tp:taxon-name>Diachasmimorpha sanguinea</tp:taxon-name></italic> habitus <bold>41</bold> <italic><tp:taxon-name>Diachasmimorpha sanguinea</tp:taxon-name></italic>, male head, lateral view.</p></caption><graphic xmlns:xlink="http://www.w3.org/1999/xlink" xlink:href="ZooKeys-243-027-g010.jpg" position="float" orientation="portrait" xlink:type="simple"/></fig></tp:treatment-sec><ref-list><ref id="B14"><mixed-citation xmlns:xlink="http://www.w3.org/1999/xlink" xlink:type="simple"><person-group><name name-style="western"><surname>Fischer</surname><given-names>M</given-names></name></person-group> (<year>1967b</year>)<article-title> Redeskriptionen von einigen Opiinen (Hymenoptera, Braconidae).</article-title><source>Zeitschrift der Arbeitsgemeinschaft oesterreichen Entomologen </source><volume>19</volume>: <fpage>59</fpage>-<lpage>69</lpage>.</mixed-citation></ref><ref id="B19"><mixed-citation xmlns:xlink="http://www.w3.org/1999/xlink" xlink:type="simple"><person-group><name name-style="western"><surname>Fischer</surname><given-names>M</given-names></name></person-group> (<year>1977</year>)<article-title> Hymenoptera, Braconidae (Opiinae II-Amerika).</article-title><source>Das Tierreich </source><volume>96</volume>: <fpage>1</fpage>-<lpage>1001</lpage>.</mixed-citation></ref><ref id="B55"><mixed-citation xmlns:xlink="http://www.w3.org/1999/xlink" xlink:type="simple"><person-group><name name-style="western"><surname>Wharton</surname><given-names>RA</given-names></name></person-group> (<year>1997</year>)<article-title> Generic relationships of opiine Braconidae (Hymenoptera) parasitic on fruit-infesting Tephritidae (Diptera).</article-title><source>Contributions of the American Entomological Institute </source><volume>30</volume>: <fpage>1</fpage>-<lpage>53</lpage>.</mixed-citation></ref><ref id="B4"><mixed-citation xmlns:xlink="http://www.w3.org/1999/xlink" xlink:type="simple"><person-group><name name-style="western"><surname>Cameron</surname><given-names>P</given-names></name></person-group> (<year>1887</year>)<article-title> Hymenoptera (families Tenthredinidae-Chrysididae).</article-title><source>Biologia Centrali Americana </source><volume>1</volume>: <fpage>312</fpage>-<lpage>419</lpage>.</mixed-citation></ref></ref-list></tp:taxon-treatment>
