# Supplementary material for: New neotropical species of Opiinae (Hymenoptera, Braconidae) reared from fruit-infesting and leaf-mining Tephritidae (Diptera) with comments on the Diachasmimorpha mexicana species group and the genera Lorenzopius and Tubiformopius
Source: Zookeys. 2012 Nov 16;(243):27–82. doi: 10.3897/zookeys.243.3990 (PMC3697044; doi:10.3897/zookeys.243.3990)
Supplement: XML Treatment for Diachasmimorpha sanguinea [file zookeys.243.3990-treatment6.xml]

<!DOCTYPE tp:taxon-treatment
  PUBLIC "-//TaxonX//DTD Taxonomic Treatment Publishing DTD v0 20100105//EN" "tax-treatment-NSO.dtd">
<tp:taxon-treatment xmlns:tp="http://www.plazi.org/taxpub"><tp:treatment-meta><mixed-citation publication-type="journal"><person-group><name><surname>Wharton</surname><given-names>Robert</given-names></name><name><surname>Ward</surname><given-names>Lauren</given-names></name><name><surname>Miko</surname><given-names>Istvan</given-names></name></person-group><article-title>New neotropical species of Opiinae (Hymenoptera, Braconidae) reared from fruit-infesting and leaf-mining Tephritidae (Diptera) with comments on the 
                    <italic>Diachasmimorpha mexicana</italic> species group and the genera 
                    <italic>Lorenzopius</italic> and 
                    <italic>Tubiformopius</italic>
                </article-title><source>Zookeys</source><day>16</day><month>11</month><year>2012</year><volume>2012</volume><issue>243</issue><fpage>27</fpage><lpage>82</lpage><pub-id pub-id-type="doi">10.3897/zookeys.243.3990</pub-id></mixed-citation></tp:treatment-meta><tp:nomenclature><tp:taxon-name>
                        <tp:taxon-name-part taxon-name-part-type="genus">Diachasmimorpha</tp:taxon-name-part>
                        <tp:taxon-name-part taxon-name-part-type="species">sanguinea</tp:taxon-name-part>
                    <object-id xmlns:xlink="http://www.w3.org/1999/xlink" xlink:type="simple">http://species-id.net/wiki/Diachasmimorpha_sanguinea</object-id>
								</tp:taxon-name><tp:taxon-authority>(Ashmead)</tp:taxon-authority><xref ref-type="fig" rid="F1">Figs 4</xref><xref ref-type="fig" rid="F5">18</xref><xref ref-type="fig" rid="F10">39–41</xref><tp:nomenclature-citation-list><tp:nomenclature-citation><tp:taxon-name>Phaedrotoma (?) sanguinea</tp:taxon-name><comment> Ashmead, 1889: 655. Holotype female in USNM (examined). <xref ref-type="bibr" rid="B32">Marshall 1891</xref>: 47 (relationship to a European species of <italic><tp:taxon-name>Opius</tp:taxon-name></italic>).</comment></tp:nomenclature-citation><tp:nomenclature-citation><tp:taxon-name>Opius sanguineus</tp:taxon-name><comment>: <xref ref-type="bibr" rid="B27">Gahan 1915</xref>: 69, 74 (key, synonymy, expanded distribution and host); <xref ref-type="bibr" rid="B34">Muesebeck and Walkley 1951</xref>: 157 (synonymy, new distribution and host); <xref ref-type="bibr" rid="B33">Muesebeck 1967</xref>: 54 (catalog).</comment></tp:nomenclature-citation><tp:nomenclature-citation><tp:taxon-name>Opius (Biosteres) sanguineus</tp:taxon-name><comment>: <xref ref-type="bibr" rid="B12">Fischer 1965</xref>: 116, 138–139 (key, redescription).</comment></tp:nomenclature-citation><tp:nomenclature-citation><tp:taxon-name>Biosteres sanguineus</tp:taxon-name><comment>: <xref ref-type="bibr" rid="B17">Fischer 1971</xref>: 30 (catalog, change in rank); <xref ref-type="bibr" rid="B58">Wharton and Marsh 1978</xref>: 152, 156 (key, diagnosis, distribution, biology); <xref ref-type="bibr" rid="B31">Marsh 1979</xref>: 201 (catalog).</comment></tp:nomenclature-citation><tp:nomenclature-citation><tp:taxon-name>Biosteres (Chilotrichia) sanguineus</tp:taxon-name><comment>: <xref ref-type="bibr" rid="B19">Fischer 1977</xref>: 804, 819–821 (key, redescription).</comment></tp:nomenclature-citation><tp:nomenclature-citation><tp:taxon-name>Diachasmimorpha sanguinea</tp:taxon-name><comment>: <xref ref-type="bibr" rid="B55">Wharton 1997</xref>: 14 (generic transfer).</comment></tp:nomenclature-citation></tp:nomenclature-citation-list></tp:nomenclature><tp:treatment-sec sec-type="Type locality"><title>Type locality.</title><p>USA, Washington, D. C.</p></tp:treatment-sec><tp:treatment-sec sec-type="Type material"><title>Type material.</title><p>Syntype female (USNM), first label, first line: 3737<underline><sup>x</sup></underline> second line: Oct. 3. 85 Second label (red with black print), first line: Type second line: No2989 third line: U.S.N.M. Third label, first line: Phaedrotoma second line: sanguinea third line: Ashm ms. Syntype male, with same label data as syntype female except Third label = first line: Opius second line: sanguineus third line: Gahan Ashm Syntype male with first label, first line: 3737<underline><sup>x</sup></underline> second line: Aug. 5. 86 Second label: same as other two syntypes, no third label.</p><p><bold>Other specimens examined.</bold> USA, Texas, 1 female, 1 male, Brazos Co., Yancey, xi.2010, emerged 9.iv &amp; 3.v.2011, L. Ward, reared from <italic><tp:taxon-name>Zonosemata vittigera</tp:taxon-name></italic> infesting fruits of <italic><tp:taxon-name>Solanum eleagnifolium</tp:taxon-name></italic> (TAMU); 1 female, Hidalgo Co., Bentsen Rio Grande<!--PageBreak--> Valley State Park, 10.?.1978, C. Porter (TAMU); 5 females, 1 male, Hidalgo Co., Donna, J. W. Monk, reared from <italic><tp:taxon-name>Zonosemata vittigera</tp:taxon-name></italic>; 5 females, 1 male, Jeff Davis Co., 14 mi. S. Ft. Davis, 16–19.viii.1985, L. E. Carroll, reared from <italic><tp:taxon-name>Zonosemata</tp:taxon-name></italic> infesting fruits of <italic><tp:taxon-name>Solanum</tp:taxon-name></italic>; 5 males, Jeff Davis Co., Davis Mts. State Park, 12.vii.1995, R. Wharton; 1 female, Swisher Co., Happy, 17.viii.1977, W. F. Chamberlin.</p></tp:treatment-sec><tp:treatment-sec sec-type="Diagnosis"><title>Diagnosis.</title><p>Male. Eye in dorsal view 1.1–1.3 × longer than temple, temples not expanded beyond eyes; eye in lateral view 1.3–1.5 × longer than temple. Frons between short, low, bifurcating ridges varying from unsculptured to irregularly strigose, frons otherwise smooth, polished. Clypeus 2.5–2.8 × wider than high. Occipital carina distinct near base of mandible, short, not extending dorsally to ventral margin of eye. Antenna with 38–48 flagellomeres. Pronope deep, large, interrupting posterior crenulate groove middorsally. Notauli deep anteriorly, reaching margin of mesoscutum anteriorly, extending about half distance from anterior-lateral margin to elongate midpit. Precoxal <!--PageBreak-->sulcus heavily sculptured, crenulate to foveolate, usually extending to or nearly to anterior margin of mesopleuron. Propodeum rugose, areola, when partially visible, extending over posterior 0.6–0.7 but frequently completely obscured by sculpture. Fore wing 2RS 0.9–1.05 × length of 3RSa; m-cu distinctly postfurcal. T1 with dorsal carinae weakly converging, widely separated at posterior margin, gradually weakening posteriorly, T1 smooth to strigose between carinae. Head, meso- and metasoma orange; tegula orange to brown, legs varying from black except hind coxa mottled black and orange to more extensively orange. Female about as in male except eye in lateral view 1.2–1.6 × longer than temple. Ovipositor sheath 1.6–1.75 × longer than mesosoma. Body length 3.6–5.3 mm, fore wing length 3.3–4.6 mm, mesosoma length 1.2–1.9 mm. This species has a larger eye than the similarly-colored <italic><tp:taxon-name>Diachasmimorpha mexicana</tp:taxon-name></italic> and is generally more heavily sculptured.</p></tp:treatment-sec><tp:treatment-sec sec-type="Biology"><title>Biology.</title><p>This species was originally described from several specimens reared from a tephritid infesting fruits of <italic><tp:taxon-name>Solanum carolinense</tp:taxon-name></italic> L. (<xref ref-type="bibr" rid="B1">Ashmead 1889</xref>). The tephritid host was later identified as <italic><tp:taxon-name>Zonosemata electa</tp:taxon-name></italic> (Say) (<xref ref-type="bibr" rid="B27">Gahan 1915</xref>). <xref ref-type="bibr" rid="B34">Muesebeck and Walkley (1951)</xref> added <italic><tp:taxon-name>Zonosemata vittigera</tp:taxon-name></italic> (Coquillett) as a host and <xref ref-type="bibr" rid="B6">Cazier (1962)</xref> published on the biology of <italic><tp:taxon-name>Zonosemata vittigera</tp:taxon-name></italic> with notes on parasitization by <italic><tp:taxon-name>Diachasmimorpha sanguinea</tp:taxon-name></italic>. The only known host of <italic><tp:taxon-name>Zonosemata vittigera</tp:taxon-name></italic> is <italic><tp:taxon-name>Solanum eleagnifolium</tp:taxon-name></italic> Cav. (<xref ref-type="bibr" rid="B26">Foote et al. 1993</xref>) and this is the host plant from which we have reared <italic><tp:taxon-name>Diachasmimorpha sanguinea</tp:taxon-name></italic> in central and western Texas. Adult <italic><tp:taxon-name>Diachasmimorpha sanguinea</tp:taxon-name></italic> are active in summer and fall in Texas, overwinter in the host puparium, and emerge the following year, over a period of several months.</p></tp:treatment-sec><tp:treatment-sec sec-type="Remarks"><title>Remarks.</title><p>The diagnosis is based on the material from Texas listed in the other material examined section. <xref ref-type="bibr" rid="B1">Ashmead (1889)</xref> described this species from a single series of reared material, without designation of a type. The specimen in the type collection of the USNM is therefore a syntype, as are the remaining two specimens from this series in the general collection. There is no compelling reason to designate a lectotype, and we have therefore not done so. The original series is currently represented by 2 males and 1 female in the USNM collection. The syntypes agree in all essential details with the material from Texas, though the eye/temple ratio is at the smaller end of the range given above.</p><p>The sculpture is somewhat variable in this species, with smaller individuals having a tendency towards rugulose rather than rugose sculpture on the propodeum. The precoxal sulcus is always heavily sculptured, however, never approaching the reduction in sculpture seen in the holotype of <italic><tp:taxon-name>Diachasmimorpha mexicana</tp:taxon-name></italic> (<xref ref-type="fig" rid="F10">Fig. 39</xref> vs. <xref ref-type="fig" rid="F10">Fig. 38</xref>). The syntypes from Washington, D. C. are as variable in sculpture of the propodeum and T1 as are the specimens from Texas. Specimens from Texas, even within the same reared series, are exceptionally variable in leg coloration. The syntypes from Washington, D. C. have black legs with mostly orange hind coxa. Some specimens from Jeff Davis Co., Texas also have this pattern while in others only the tarsi are dark with the remaining parts orange. Similarly, the tegula is usually orange, but varies from orange to brown even within the same reared series.</p><p><italic><tp:taxon-name>Diachasmimorpha sanguinea</tp:taxon-name></italic> is nearly identical to <italic><tp:taxon-name>Diachasmimorpha mexicana</tp:taxon-name></italic> and additional material from the type locality of the latter is needed for a better understanding of the relationship between these two nominal species.<!--PageBreak--></p></tp:treatment-sec><tp:treatment-sec><!--Section generated to contain objects referenced in tp:taxon-treatment.--><fig id="F1" position="float" orientation="portrait"><label>Figures 1–4.</label><caption><p>Occipital carina. <bold>1</bold> <italic><tp:taxon-name>Opius (Bellopius) bellus</tp:taxon-name></italic> Gahan, carina completely absent <bold>2</bold> <italic><tp:taxon-name>Diachasmimorpha mellea</tp:taxon-name></italic> (Gahan), arrow at dorsal end of carina <bold>3</bold> <italic><tp:taxon-name>Lorenzopius tubulatus</tp:taxon-name></italic> (Fischer), holotype female, arrow at dorsal end of carina <bold>4</bold> <italic><tp:taxon-name>Diachasmimorpha sanguinea</tp:taxon-name></italic> (Ashmead), arrow at dorsal end of weak carina.</p></caption><graphic xmlns:xlink="http://www.w3.org/1999/xlink" xlink:href="ZooKeys-243-027-g001.jpg" position="float" orientation="portrait" xlink:type="simple"/></fig><fig id="F5" position="float" orientation="portrait"><label>Figures 17–20.</label><caption><p><italic><tp:taxon-name>Diachasmimorpha</tp:taxon-name></italic> spp. <bold>17</bold> <italic><tp:taxon-name>Diachasmimorpha longicaudata</tp:taxon-name></italic> (Ashmead), arrow showing sharply indented margin of pronotum laterally <bold>18</bold> <italic><tp:taxon-name>Diachasmimorpha sanguinea</tp:taxon-name></italic> (Ashmead), arrow showing less sharply indented margin of pronotum laterally <bold>19</bold> <italic><tp:taxon-name>Diachasmimorpha longicaudata</tp:taxon-name></italic>, dorsal view <bold>20</bold> <italic><tp:taxon-name>Diachasmimorpha mellea</tp:taxon-name></italic> (Gahan), dorsal view.</p></caption><graphic xmlns:xlink="http://www.w3.org/1999/xlink" xlink:href="ZooKeys-243-027-g005.jpg" position="float" orientation="portrait" xlink:type="simple"/></fig><fig id="F10" position="float" orientation="portrait"><label>Figures 38–41.</label><caption><p><italic><tp:taxon-name>Diachasmimorpha</tp:taxon-name></italic> spp. <bold>38</bold> <italic><tp:taxon-name>Diachasmimorpha mexicana</tp:taxon-name></italic> (Cameron) holotype male, mesopleuron <bold>39 </bold><italic><tp:taxon-name>Diachasmimorpha sanguinea</tp:taxon-name></italic> (Ashmead), male mesosoma, lateral view <bold>40</bold> <italic><tp:taxon-name>Diachasmimorpha sanguinea</tp:taxon-name></italic> habitus <bold>41</bold> <italic><tp:taxon-name>Diachasmimorpha sanguinea</tp:taxon-name></italic>, male head, lateral view.</p></caption><graphic xmlns:xlink="http://www.w3.org/1999/xlink" xlink:href="ZooKeys-243-027-g010.jpg" position="float" orientation="portrait" xlink:type="simple"/></fig></tp:treatment-sec><ref-list><ref id="B32"><mixed-citation xmlns:xlink="http://www.w3.org/1999/xlink" xlink:type="simple"><person-group><name name-style="western"><surname>Marshall</surname><given-names>TA</given-names></name></person-group> (<year>1891</year>)<article-title> A monograph of British Braconidae. Part IV.</article-title><source>Transactions of the Entomological Society of London </source><volume>11</volume>: <fpage>7</fpage>-<lpage>61</lpage>.</mixed-citation></ref><ref id="B27"><mixed-citation xmlns:xlink="http://www.w3.org/1999/xlink" xlink:type="simple"><person-group><name name-style="western"><surname>Gahan</surname><given-names>AB</given-names></name></person-group> (<year>1915</year>)<article-title> A revision of the North American ichneumon-flies of the subfamily Opiinae.</article-title><source>Proceedings of the United States National Museum </source><volume>49</volume>: <fpage>63</fpage>-<lpage>95</lpage>. doi: <ext-link ext-link-type="uri" xlink:href="http://dx.doi.org/10.5479/si.00963801.49-2095.63" xlink:type="simple">10.5479/si.00963801.49-2095.63</ext-link></mixed-citation></ref><ref id="B34"><mixed-citation xmlns:xlink="http://www.w3.org/1999/xlink" xlink:type="simple"><person-group><name name-style="western"><surname>Muesebeck</surname><given-names>CFW</given-names></name><name name-style="western"><surname>Walkley</surname><given-names>L</given-names></name></person-group> (<year>1951</year>)<article-title> Braconidae.</article-title> In: <person-group><name name-style="western"><surname>Muesebeck</surname><given-names>CFW</given-names></name><name name-style="western"><surname>Krombein</surname><given-names>KV</given-names></name><name name-style="western"><surname>Townes</surname><given-names>HK</given-names></name></person-group> (<role>Eds</role>). <issue-title>Hymenoptera of America north of Mexico.</issue-title><source>Synoptic catalog. Monograph No. 2. U.S. Government Printing Office, Washington DC</source>: <fpage>90</fpage>-<lpage>184</lpage>.</mixed-citation></ref><ref id="B33"><mixed-citation xmlns:xlink="http://www.w3.org/1999/xlink" xlink:type="simple"><person-group><name name-style="western"><surname>Muesebeck</surname><given-names>CFW</given-names></name></person-group> (<year>1967</year>)<article-title> Braconidae.</article-title> In: <person-group><name name-style="western"><surname>Krombein</surname><given-names>KV</given-names></name><name name-style="western"><surname>Burks,</surname><given-names>BD</given-names></name></person-group> (<role>Eds</role>). <issue-title>Hymenoptera of America north of Mexico Synoptic Catalog.</issue-title><source>Agriculture Monograph No. 2. Second Supplement. U.S. Government Printing Office, Washington DC</source>: <fpage>27</fpage>-<lpage>60</lpage>.</mixed-citation></ref><ref id="B12"><mixed-citation xmlns:xlink="http://www.w3.org/1999/xlink" xlink:type="simple"><person-group><name name-style="western"><surname>Fischer</surname><given-names>M</given-names></name></person-group> (<year>1965</year>)<article-title> Die Opiinae der nearktischen Region (Hymenoptera, Braconidae). II. Teil.</article-title><source>Polskie Pismo Entomologiczne </source><volume>35</volume>: <fpage>1</fpage>-<lpage>212</lpage>.</mixed-citation></ref><ref id="B17"><mixed-citation xmlns:xlink="http://www.w3.org/1999/xlink" xlink:type="simple"><person-group><name name-style="western"><surname>Fischer</surname><given-names>M</given-names></name></person-group> (<year>1971</year>)<source> Index of Entomophagous Insects.</source><publisher-name>Hymenoptera Braconidae. World Opiinae. Le François</publisher-name>, <publisher-loc>Paris</publisher-loc>, <lpage>189</lpage> pp.</mixed-citation></ref><ref id="B58"><mixed-citation xmlns:xlink="http://www.w3.org/1999/xlink" xlink:type="simple"><person-group><name name-style="western"><surname>Wharton</surname><given-names>RA</given-names></name><name name-style="western"><surname>Marsh</surname><given-names>PM</given-names></name></person-group> (<year>1978</year>)<article-title> New World Opiinae (Hymenoptera: Braconidae) parasitic on Tephritidae (Diptera).</article-title><source>Journal of the Washington Academy of Sciences </source><volume>68</volume>: <fpage>147</fpage>-<lpage>167</lpage>.</mixed-citation></ref><ref id="B31"><mixed-citation xmlns:xlink="http://www.w3.org/1999/xlink" xlink:type="simple"><person-group><name name-style="western"><surname>Marsh</surname><given-names>PM</given-names></name></person-group> (<year>1979</year>)<article-title> Family Braconidae.</article-title> In: <person-group><name name-style="western"><surname>Krombein</surname><given-names>KV</given-names></name><name name-style="western"><surname>Hurd</surname><given-names>PD</given-names></name><name name-style="western"><surname>Smith</surname><given-names>DR</given-names></name><name name-style="western"><surname>Burks</surname><given-names>BD</given-names></name></person-group> (<role>Eds</role>). <issue-title>Catalog of Hymenoptera in America North of Mexico Volume 1.</issue-title><source>Smithsonian Institution Press, Washington DC</source>: <fpage>144</fpage>-<lpage>295</lpage>.</mixed-citation></ref><ref id="B19"><mixed-citation xmlns:xlink="http://www.w3.org/1999/xlink" xlink:type="simple"><person-group><name name-style="western"><surname>Fischer</surname><given-names>M</given-names></name></person-group> (<year>1977</year>)<article-title> Hymenoptera, Braconidae (Opiinae II-Amerika).</article-title><source>Das Tierreich </source><volume>96</volume>: <fpage>1</fpage>-<lpage>1001</lpage>.</mixed-citation></ref><ref id="B55"><mixed-citation xmlns:xlink="http://www.w3.org/1999/xlink" xlink:type="simple"><person-group><name name-style="western"><surname>Wharton</surname><given-names>RA</given-names></name></person-group> (<year>1997</year>)<article-title> Generic relationships of opiine Braconidae (Hymenoptera) parasitic on fruit-infesting Tephritidae (Diptera).</article-title><source>Contributions of the American Entomological Institute </source><volume>30</volume>: <fpage>1</fpage>-<lpage>53</lpage>.</mixed-citation></ref><ref id="B1"><mixed-citation xmlns:xlink="http://www.w3.org/1999/xlink" xlink:type="simple"><person-group><name name-style="western"><surname>Ashmead</surname><given-names>WH</given-names></name></person-group> (<year>1889</year>)<article-title> Descriptions of new Braconidae in the collection of the U. S. National Museum.</article-title><source>Proceedings of the United States National Museum </source><volume>11</volume>: <fpage>611</fpage>-<lpage>671</lpage>. doi: <ext-link ext-link-type="uri" xlink:href="http://dx.doi.org/10.5479/si.00963801.11-760.611" xlink:type="simple">10.5479/si.00963801.11-760.611</ext-link></mixed-citation></ref><ref id="B6"><mixed-citation xmlns:xlink="http://www.w3.org/1999/xlink" xlink:type="simple"><person-group><name name-style="western"><surname>Cazier</surname><given-names>MA</given-names></name></person-group> (<year>1962</year>)<article-title> Notes on the bionomics of <italic>Zonosemata vittigera</italic> (Coquillett), a fruit fly on <italic>Solanum</italic>.</article-title><source>Pan-Pacific Entomologist </source><volume>38</volume>: <fpage>181</fpage>-<lpage>186</lpage>.</mixed-citation></ref><ref id="B26"><mixed-citation xmlns:xlink="http://www.w3.org/1999/xlink" xlink:type="simple"><person-group><name name-style="western"><surname>Foote</surname><given-names>RH</given-names></name><name name-style="western"><surname>Blanc</surname><given-names>FL</given-names></name><name name-style="western"><surname>Norrbom</surname><given-names>AL</given-names></name></person-group> (<year>1993</year>)<source> Handbook of the Fruit Flies (Diptera: Tephritidae) of America North of Mexico.</source><publisher-name>Comstock Publishing Associates</publisher-name>, <publisher-loc>Ithaca-London</publisher-loc>, <lpage>571</lpage> pp.</mixed-citation></ref></ref-list></tp:taxon-treatment>
