# Supplementary material for: New neotropical species of Opiinae (Hymenoptera, Braconidae) reared from fruit-infesting and leaf-mining Tephritidae (Diptera) with comments on the Diachasmimorpha mexicana species group and the genera Lorenzopius and Tubiformopius
Source: Zookeys. 2012 Nov 16;(243):27–82. doi: 10.3897/zookeys.243.3990 (PMC3697044; doi:10.3897/zookeys.243.3990)
Supplement: XML Treatment for Eurytenes [file zookeys.243.3990-treatment7.xml]

<!DOCTYPE tp:taxon-treatment
  PUBLIC "-//TaxonX//DTD Taxonomic Treatment Publishing DTD v0 20100105//EN" "tax-treatment-NSO.dtd">
<tp:taxon-treatment xmlns:tp="http://www.plazi.org/taxpub"><tp:treatment-meta><mixed-citation publication-type="journal"><person-group><name><surname>Wharton</surname><given-names>Robert</given-names></name><name><surname>Ward</surname><given-names>Lauren</given-names></name><name><surname>Miko</surname><given-names>Istvan</given-names></name></person-group><article-title>New neotropical species of Opiinae (Hymenoptera, Braconidae) reared from fruit-infesting and leaf-mining Tephritidae (Diptera) with comments on the 
                    <italic>Diachasmimorpha mexicana</italic> species group and the genera 
                    <italic>Lorenzopius</italic> and 
                    <italic>Tubiformopius</italic>
                </article-title><source>Zookeys</source><day>16</day><month>11</month><year>2012</year><volume>2012</volume><issue>243</issue><fpage>27</fpage><lpage>82</lpage><pub-id pub-id-type="doi">10.3897/zookeys.243.3990</pub-id></mixed-citation></tp:treatment-meta><tp:nomenclature><tp:taxon-name>
                        <tp:taxon-name-part taxon-name-part-type="genus">Eurytenes</tp:taxon-name-part>
                        <object-id xmlns:xlink="http://www.w3.org/1999/xlink" xlink:type="simple">http://species-id.net/wiki/Eurytenes</object-id>
                    </tp:taxon-name><tp:taxon-authority>Wesmael</tp:taxon-authority><tp:nomenclature-citation-list><tp:nomenclature-citation><tp:taxon-name>Eurytenes</tp:taxon-name><comment> (<italic><tp:taxon-name>Stigmatopoea</tp:taxon-name></italic> Fischer)</comment></tp:nomenclature-citation><tp:nomenclature-citation><tp:taxon-name>Opius</tp:taxon-name><comment> (<italic><tp:taxon-name>Stigmatopoea</tp:taxon-name></italic> Fischer, 1986: 609–611). Type species: <italic><tp:taxon-name>Opius macrocerus</tp:taxon-name></italic> Thomson, 1895. Original designation.</comment></tp:nomenclature-citation><tp:nomenclature-citation><tp:taxon-name>Eurytenes</tp:taxon-name><comment> (<italic><tp:taxon-name>Stigmatopoea</tp:taxon-name></italic>): <xref ref-type="bibr" rid="B54">Wharton 1988</xref>: 357 (revised status); <xref ref-type="bibr" rid="B24">Fischer 1998</xref>: 21–25 (subgeneric keys, diagnoses); <xref ref-type="bibr" rid="B49">Walker and Wharton 2011</xref>: 24 (review of classification).</comment></tp:nomenclature-citation><tp:nomenclature-citation><tp:taxon-name>Xynobius</tp:taxon-name><comment> (<italic><tp:taxon-name>Stigmatopoea</tp:taxon-name></italic>): <xref ref-type="bibr" rid="B43">van Achterberg 2004</xref>: 314–315 (revised status, subgeneric keys).</comment></tp:nomenclature-citation><tp:nomenclature-citation><tp:taxon-name>Eurytenes</tp:taxon-name><comment> (<italic><tp:taxon-name>Xynobius</tp:taxon-name></italic>): <xref ref-type="bibr" rid="B56">Wharton 2006</xref>: 330–333 (revised status, relationships).</comment></tp:nomenclature-citation></tp:nomenclature-citation-list></tp:nomenclature><tp:treatment-sec sec-type="Diagnosis"><title>Diagnosis.</title><p>Mandible without basal lobe ventrally. Labrum broadly exposed. Occipital carina broadly absent dorsally, present laterally. Propleuron ventral-laterally without oblique carina. Notauli deep, well developed anteriorly, varying posteriorly from largely absent to deep and extending to scuto-scutellar sulcus or nearly so; midpit present. Fore wing stigma long, narrow, parallel-sided, discrete posteriorly, r1 arising distinctly basad its midpoint; second submarginal cell with 2RS shorter than 3RSb; 2CUb arising above middle of hind margin of first subdiscal cell. Dorsope present; S1 0.2–0.3 × length of T1, never fused to T1.</p></tp:treatment-sec><tp:treatment-sec sec-type="Remarks"><title>Remarks.</title><p>The new species described below have been placed in <italic><tp:taxon-name>Eurytenes</tp:taxon-name></italic> (<italic><tp:taxon-name>Stigmatopoea</tp:taxon-name></italic>) based on the relative length of S1 (<xref ref-type="fig" rid="F2">Figs. 5, 7</xref>) and the specific characteristics of T1 (<xref ref-type="fig" rid="F2">Figs 5, 7</xref>, <xref ref-type="fig" rid="F14">54, 56, 57</xref>), wing venation (<xref ref-type="fig" rid="F16">Fig. 64</xref>), mesoscutal sculpture (<xref ref-type="fig" rid="F11">Figs 44</xref>, <xref ref-type="fig" rid="F12">48, 49</xref>), clypeus (<xref ref-type="fig" rid="F13">Figs 50–53</xref>), and mandibles (<xref ref-type="fig" rid="F13">Figs 50, 51</xref>) listed in the diagnosis. The wing venation is similar to that in <italic><tp:taxon-name>Lorenzopius</tp:taxon-name></italic> but in <italic><tp:taxon-name>Lorenzopius</tp:taxon-name></italic>, the dorsope is absent and S1 is longer and apparently fused to T1 (<xref ref-type="fig" rid="F2">Fig. 6</xref>). We follow <xref ref-type="bibr" rid="B54">Wharton (1988</xref>, 2006) and <xref ref-type="bibr" rid="B24">Fischer (1998)</xref> in treating <italic><tp:taxon-name>Stigmatopoea</tp:taxon-name></italic> as a subgenus of <italic><tp:taxon-name>Eurytenes</tp:taxon-name></italic>. <xref ref-type="bibr" rid="B56">Wharton (2006)</xref> provides a detailed explanation of the morphological basis for this treatment as well as a discussion of alternative classifications.</p><p><italic><tp:taxon-name>Aulonotus</tp:taxon-name></italic> Ashmead has usually been characterized on the basis of well-developed notauli (<xref ref-type="bibr" rid="B18">Fischer 1972</xref>, <xref ref-type="bibr" rid="B24">1998</xref>), similar to the condition found in the species described below. <italic><tp:taxon-name>Aulonotus</tp:taxon-name></italic> shares other similarities with <italic><tp:taxon-name>Stigmatopoea</tp:taxon-name></italic>, including the presence of a dorsope, but the petiole is broader, S1 is very poorly developed, the stigma is not parallel-sided, and the precoxal sulcus is distinctly sculptured. Both the type species of <italic><tp:taxon-name>Stigmatopoea</tp:taxon-name></italic> and the two species described here will key to <italic><tp:taxon-name>Opius</tp:taxon-name></italic> (<italic><tp:taxon-name>Nosopoea</tp:taxon-name></italic> Foerster) in Fischer’s classification of <tp:taxon-name>Opiinae</tp:taxon-name> (<xref ref-type="bibr" rid="B18">Fischer 1972</xref>, <xref ref-type="bibr" rid="B19">1977</xref>) because the precoxal sulcus is unsculptured in nearly all individuals (as in <xref ref-type="fig" rid="F11">Figs 43, 44</xref>). Difficulties in interpreting the variable nature of sculpture in the precoxal sulcus, and the emphasis placed on this character in existing keys to <tp:taxon-name>Opiinae</tp:taxon-name>, make it possible for relatively closely related species to become widely separated in current classifications.</p></tp:treatment-sec><tp:treatment-sec><!--Section generated to contain objects referenced in tp:taxon-treatment.--><fig id="F2" position="float" orientation="portrait"><label>Figures 5–8.</label><caption><p>T1 and S1, arrows at posterior margin of S1. <bold>5</bold> <italic><tp:taxon-name>Eurytenes (Stigmatopoea) macrocerus</tp:taxon-name></italic> (Thomson) <bold>6</bold> <italic><tp:taxon-name>Lorenzopius calicomyzae</tp:taxon-name></italic> van Achterberg and Salvo, holotype female <bold>7</bold> <italic><tp:taxon-name>Eurytenes (Stigmatopoea) maya</tp:taxon-name></italic> Wharton sp. n., paratype female <bold>8</bold> <italic><tp:taxon-name>Tubiformopius tubigaster</tp:taxon-name></italic> (Fischer), holotype male.</p></caption><graphic xmlns:xlink="http://www.w3.org/1999/xlink" xlink:href="ZooKeys-243-027-g002.jpg" position="float" orientation="portrait" xlink:type="simple"/></fig><fig id="F14" position="float" orientation="portrait"><label>Figures 54–57.</label><caption><p><italic><tp:taxon-name>Eurytenes</tp:taxon-name></italic> (<italic><tp:taxon-name>Stigmatopoea</tp:taxon-name></italic>) and <italic><tp:taxon-name>Lorenzopius</tp:taxon-name></italic>. <bold>54</bold> <italic>ES</italic>.) <italic>macrocerus</italic> (Thomson), mesosoma and metasoma, dorsal view <bold>55</bold> <italic><tp:taxon-name>Lorenzopius calycomyzae</tp:taxon-name></italic> van Achterberg and Salvo, holotype female, T1, dorsal view <bold>56</bold> <italic>ES</italic>.) <italic>maya</italic> Wharton sp. n., paratype female, propodeum and T1, dorsal view <bold>57</bold> <italic>ES</italic>.) <italic>norrbomi</italic> Wharton sp. n., holotype female, mesosoma and metasoma, dorsal view.</p></caption><graphic xmlns:xlink="http://www.w3.org/1999/xlink" xlink:href="ZooKeys-243-027-g014.jpg" position="float" orientation="portrait" xlink:type="simple"/></fig><fig id="F16" position="float" orientation="portrait"><label>Figures 62–65.</label><caption><p>Opiinae. <bold>62</bold> <italic><tp:taxon-name>Lorenzopius calycomyzae</tp:taxon-name></italic> van Achterberg and Salvo, holotype female, wings <bold>63 </bold><italic><tp:taxon-name>Tubiformopius tubigaster</tp:taxon-name></italic> (Fischer), holotype male, lateral view showing T1, S1, and wing base <bold>64</bold> <italic><tp:taxon-name>Eurytenes (Stigmatopoea) maya</tp:taxon-name></italic> Wharton, sp. n., paratype male, fore wing <bold>65</bold> <italic><tp:taxon-name>Tubiformopius tubigaster</tp:taxon-name></italic>, holotype male, habitus.</p></caption><graphic xmlns:xlink="http://www.w3.org/1999/xlink" xlink:href="ZooKeys-243-027-g016.jpg" position="float" orientation="portrait" xlink:type="simple"/></fig><fig id="F11" position="float" orientation="portrait"><label>Figures 42–45.</label><caption><p><italic><tp:taxon-name>Eurytenes</tp:taxon-name></italic> (<italic><tp:taxon-name>Stigmatopoea</tp:taxon-name></italic>) spp. <bold>42</bold> <italic>ES</italic>.) <italic>maya</italic> Wharton sp. n., paratype female, habitus <bold>43</bold> <italic>ES</italic>.) <italic>norrbomi</italic> Wharton sp. n., holotype female, mesosoma <bold>44</bold> <italic>ES</italic>.) <italic>maya</italic>, paratype female, head and mesosoma, dorsal-lateral view <bold>45</bold> <italic>ES</italic>.) <italic>norrbomi</italic>, holotype female, habitus.</p></caption><graphic xmlns:xlink="http://www.w3.org/1999/xlink" xlink:href="ZooKeys-243-027-g011.jpg" position="float" orientation="portrait" xlink:type="simple"/></fig><fig id="F12" position="float" orientation="portrait"><label>Figures 46–49.</label><caption><p><italic><tp:taxon-name>Eurytenes</tp:taxon-name></italic> (<italic><tp:taxon-name>Stigmatopoea</tp:taxon-name></italic>) spp. <bold>46</bold> <italic>ES</italic>.) <italic>maya</italic> Wharton sp. n., paratype female, head, lateral view <bold>47</bold> <italic>ES</italic>.) <italic>norrbomi</italic> Wharton sp. n., holotype female, head, lateral view <bold>48</bold> <italic>ES</italic>.) <italic>maya</italic>, paratype female, head and mesosoma, dorsal view <bold>49</bold> <italic>ES</italic>.) <italic>norrbomi</italic>, holotype female, dorsal view.</p></caption><graphic xmlns:xlink="http://www.w3.org/1999/xlink" xlink:href="ZooKeys-243-027-g012.jpg" position="float" orientation="portrait" xlink:type="simple"/></fig><fig id="F13" position="float" orientation="portrait"><label>Figures 50–53.</label><caption><p><italic><tp:taxon-name>Eurytenes</tp:taxon-name></italic> (<italic><tp:taxon-name>Stigmatopoea</tp:taxon-name></italic>) spp. <bold>50</bold> <italic>ES</italic>.) <italic>maya</italic> Wharton sp. n., paratype female, face, frontal view <bold>51</bold> <italic>ES</italic>.) <italic>norrbomi</italic> Wharton sp. n., holotype female, face, frontal view <bold>52</bold> <italic>ES</italic>.) <italic>maya</italic>, paratype female, face, slightly deflected <bold>53</bold> <italic>ES</italic>.) <italic>norrbomi</italic>, holotype female, face, slightly deflected.</p></caption><graphic xmlns:xlink="http://www.w3.org/1999/xlink" xlink:href="ZooKeys-243-027-g013.jpg" position="float" orientation="portrait" xlink:type="simple"/></fig></tp:treatment-sec><ref-list><ref id="B54"><mixed-citation xmlns:xlink="http://www.w3.org/1999/xlink" xlink:type="simple"><person-group><name name-style="western"><surname>Wharton</surname><given-names>RA</given-names></name></person-group> (<year>1988</year>)<article-title> Classification of the braconid subfamily Opiinae (Hymenoptera).</article-title><source>The Canadian Entomologist </source><volume>120</volume>: <fpage>333</fpage>-<lpage>360</lpage>. doi: <ext-link ext-link-type="uri" xlink:href="http://dx.doi.org/10.4039/Ent120333-4" xlink:type="simple">10.4039/Ent120333-4</ext-link></mixed-citation></ref><ref id="B24"><mixed-citation xmlns:xlink="http://www.w3.org/1999/xlink" xlink:type="simple"><person-group><name name-style="western"><surname>Fischer</surname><given-names>M</given-names></name></person-group> (<year>1998</year>)<article-title> Neue taxonomische Untersuchungen ueber Madenwespen der Alten Welt mit besonderer Beruecksichtigung der Gattungen <italic>Eurytenes</italic> Foerster, <italic>Aulonotus</italic> Ashmead, <italic>Biosteres</italic> Foerster und der Untergattung <italic>Gastrosema</italic> Fischer (Hymenoptera, Braconidae: Opiinae).</article-title><source>Linzer Biologische Beitraege </source><volume>30</volume>: <fpage>21</fpage>-<lpage>51</lpage>.</mixed-citation></ref><ref id="B49"><mixed-citation xmlns:xlink="http://www.w3.org/1999/xlink" xlink:type="simple"><person-group><name name-style="western"><surname>Walker</surname><given-names>AK</given-names></name><name name-style="western"><surname>Wharton</surname><given-names>RA</given-names></name></person-group> (<year>2011</year>)<article-title> A review of New World <italic>Eurytenes</italic> s. str. (Hymenoptera, Braconidae, Opiinae).</article-title><source>Journal of Hymenoptera Research </source><volume>20</volume>: <fpage>23</fpage>-<lpage>46</lpage>.</mixed-citation></ref><ref id="B43"><mixed-citation xmlns:xlink="http://www.w3.org/1999/xlink" xlink:type="simple"><person-group><name name-style="western"><surname>Van Achterberg</surname><given-names>C</given-names></name></person-group> (<year>2004a</year>)<article-title> New Indo-Australian subgenera and species of the genera <italic>Xynobius</italic> Foerster and <italic>Ademoneuron</italic> Fischer (Hymenoptera: Braconidae: Opiinae).</article-title><source>Zoologische Mededelingen </source><volume>78</volume>: <fpage>313</fpage>-<lpage>329</lpage>.</mixed-citation></ref><ref id="B56"><mixed-citation xmlns:xlink="http://www.w3.org/1999/xlink" xlink:type="simple"><person-group><name name-style="western"><surname>Wharton</surname><given-names>RA</given-names></name></person-group> (<year>2006</year>)<article-title> The species of <italic>Sternaulopius</italic> Fischer (Hymenoptera: Braconidae, Opiinae) and the braconid sternaulus.</article-title><source>Journal of Hymenoptera Research </source><volume>15</volume>: <fpage>317</fpage>-<lpage>347</lpage>.</mixed-citation></ref><ref id="B18"><mixed-citation xmlns:xlink="http://www.w3.org/1999/xlink" xlink:type="simple"><person-group><name name-style="western"><surname>Fischer</surname><given-names>M</given-names></name></person-group> (<year>1972</year>)<article-title> Hymenoptera Braconidae (Opiinae I).</article-title><source>Das Tierreich </source><volume>91</volume>: <fpage>1</fpage>-<lpage>620</lpage>.</mixed-citation></ref><ref id="B19"><mixed-citation xmlns:xlink="http://www.w3.org/1999/xlink" xlink:type="simple"><person-group><name name-style="western"><surname>Fischer</surname><given-names>M</given-names></name></person-group> (<year>1977</year>)<article-title> Hymenoptera, Braconidae (Opiinae II-Amerika).</article-title><source>Das Tierreich </source><volume>96</volume>: <fpage>1</fpage>-<lpage>1001</lpage>.</mixed-citation></ref></ref-list></tp:taxon-treatment>
