# Supplementary material for: New neotropical species of Opiinae (Hymenoptera, Braconidae) reared from fruit-infesting and leaf-mining Tephritidae (Diptera) with comments on the Diachasmimorpha mexicana species group and the genera Lorenzopius and Tubiformopius
Source: Zookeys. 2012 Nov 16;(243):27–82. doi: 10.3897/zookeys.243.3990 (PMC3697044; doi:10.3897/zookeys.243.3990)
Supplement: XML Treatment for Eurytenes (Stigmatopoea) maya [file zookeys.243.3990-treatment8.xml]

<!DOCTYPE tp:taxon-treatment
  PUBLIC "-//TaxonX//DTD Taxonomic Treatment Publishing DTD v0 20100105//EN" "tax-treatment-NSO.dtd">
<tp:taxon-treatment xmlns:tp="http://www.plazi.org/taxpub"><tp:treatment-meta><mixed-citation publication-type="journal"><person-group><name><surname>Wharton</surname><given-names>Robert</given-names></name><name><surname>Ward</surname><given-names>Lauren</given-names></name><name><surname>Miko</surname><given-names>Istvan</given-names></name></person-group><article-title>New neotropical species of Opiinae (Hymenoptera, Braconidae) reared from fruit-infesting and leaf-mining Tephritidae (Diptera) with comments on the 
                    <italic>Diachasmimorpha mexicana</italic> species group and the genera 
                    <italic>Lorenzopius</italic> and 
                    <italic>Tubiformopius</italic>
                </article-title><source>Zookeys</source><day>16</day><month>11</month><year>2012</year><volume>2012</volume><issue>243</issue><fpage>27</fpage><lpage>82</lpage><pub-id pub-id-type="doi">10.3897/zookeys.243.3990</pub-id></mixed-citation></tp:treatment-meta><tp:nomenclature><tp:taxon-name>
                        <tp:taxon-name-part taxon-name-part-type="genus">Eurytenes</tp:taxon-name-part>
                        (<tp:taxon-name-part taxon-name-part-type="subgenus">Stigmatopoea</tp:taxon-name-part>)
                        <tp:taxon-name-part taxon-name-part-type="species">maya</tp:taxon-name-part>
                    <object-id xmlns:xlink="http://www.w3.org/1999/xlink" xlink:type="simple">urn:lsid:zoobank.org:act:A5E2449E-78E5-48A3-B4CD-B4FC77A410A4</object-id>
								<object-id xmlns:xlink="http://www.w3.org/1999/xlink" xlink:type="simple">http://species-id.net/wiki/Eurytenes_maya</object-id>
								</tp:taxon-name><tp:taxon-authority>Wharton</tp:taxon-authority><tp:taxon-status xmlns:xlink="http://www.w3.org/1999/xlink" xlink:type="simple">sp. n.</tp:taxon-status><xref ref-type="fig" rid="F2">Figs 7</xref><xref ref-type="fig" rid="F11">42, 44</xref><xref ref-type="fig" rid="F12">46, 48</xref><xref ref-type="fig" rid="F13">50, 52</xref><xref ref-type="fig" rid="F14">56</xref><xref ref-type="fig" rid="F15">59</xref><xref ref-type="fig" rid="F16">64</xref></tp:nomenclature><tp:treatment-sec sec-type="Type locality"><title>Type locality.</title><p>Mexico, Chiapas, San Cristobal de las Casas.</p></tp:treatment-sec><tp:treatment-sec sec-type="Type material"><title>Type material.</title><p>Holotype. Female (TAMU), first label, first line: MEXICO: Chiapas second line: San Cristobal de las third line: Casas, xi.2001, #37A fourth line: J. Marquez, M. Aluja Second label, first line: host: Rhagoletis second line: pomonella third line: ex fruit of: fourth line: Crataegus mexicana</p><p><bold>Paratypes:</bold> 2 females, same data as holotype but collected 26.xi.2001, #35A (TAMU); 1 female, same locality, 14.xi.2001, M. Aluja, Key 30A, host: <italic><tp:taxon-name>Rhagoletis</tp:taxon-name></italic> sp. on tejocote, manzanita (TAMU); 1 female, same locality, 14.xi.2001, J. Marquez, ex: <italic><tp:taxon-name>Rhagoletis pomonella</tp:taxon-name></italic> on <italic><tp:taxon-name>Crataegus</tp:taxon-name></italic> sp., #27 (TAMU); 1 female, Chiapas, Rancho Nuevo, 5 km to San Cristobal de las Casas-freeway 190, 15.xi.2002, J. L. Marquez, M. Aluja, # 42, host: <italic><tp:taxon-name>Rhagoletis pomonella</tp:taxon-name></italic> ex fruit of <italic><tp:taxon-name>Crataegus mexicana</tp:taxon-name></italic> (TAMU); 2 males, Chiapas, 3 km E. San Cristobal, 15.xi.1994, R. Jones, ex pupa of <italic><tp:taxon-name>Rhagoletis pomonella</tp:taxon-name></italic> (TAMU); 3 females, Chiapas, Huixtan, 15.ix.2002, J. Marquez, Key 34, host: <italic><tp:taxon-name>Rhagoletis pomonella</tp:taxon-name></italic> ex fruit of <italic><tp:taxon-name>Crataegus</tp:taxon-name></italic> spp. (TAMU); 1 male, 1 female, Chiapas, Cruz Quemada, 15.xi.2002, host: <italic><tp:taxon-name>Rhagoletis pomonella</tp:taxon-name></italic> ex fruit of <italic><tp:taxon-name>Malus</tp:taxon-name></italic> sp., J. Marquez, Key 35, and J. L. Marquez, M. Aluja, #45 (TAMU); 1 male, 1? (abdomen missing), Chiapas, Teopisca, 26.xi.2001, J. L. Marquez, ex: <italic><tp:taxon-name>Rhagoletis pomonella</tp:taxon-name></italic> on <italic><tp:taxon-name>Crataegus</tp:taxon-name></italic> sp. #26 (TAMU).</p></tp:treatment-sec><tp:treatment-sec sec-type="Other specimens examined"><title>Other specimens examined</title><p>(not paratype)<bold>:</bold> 1 male, Mexico: San Luis Potosi, Rio Verde, 7.x.2003, M. Pale, Key 71, <italic><tp:taxon-name>Rhagoletis</tp:taxon-name></italic> nr. <italic>pomonella</italic> on <italic><tp:taxon-name>Crataegus parrayana</tp:taxon-name></italic> (TAMU) [sequenced].</p></tp:treatment-sec><tp:treatment-sec sec-type="Description"><title>Description.</title><p><italic>Female</italic>. Head in dorsal view 1.25–1.30 × broader than mesoscutum, 1.80–1.95 × broader than face; eye in dorsal view 2.5–3.2 × longer than temple, temples distinctly receding behind eyes. Frons and vertex highly polished, unsculptured except for shallow, median depression between toruli; frons bare, vertex and occiput with a few, short, scattered setae; width of ocellar field 1.05–1.3 × distance from ocellar field to eye. Face 1.55–1.70 × wider than high; slightly less polished than frons; uniformly setose (as in <xref ref-type="fig" rid="F13">Figs 50, 52</xref>), with very fine punctures, these separated by at least 2 × their diameter. Frons and face delimited by slight change in sculpture resulting in weak, shallow sulcus between torulus and eye; distance between antennal toruli equal to distance from torulus to eye, eye not distinctly emarginate in region of antenna. Malar sulcus deep, complete; malar space about 0.5 × basal width of mandible, 0.2 × eye height. Face weakly convex, bulging slightly medially along the low midridge. Epistomal sulcus weak mid-dorsally, more distinct laterally. Clypeus 2.2–2.5 × wider than high; weakly convex, slightly protruding in profile; ventral margin sharp, truncate to very weakly concave in frontal view. Labrum broadly exposed, gap between ventral margin of clypeus and dorsal margin of mandible varying from 0.5–1.0 × height of clypeus, depending on how tightly closed the mandibles are. Occipital carina distinctly curved medially at dorsal end, broadly absent mid-dorsally, the space where the carina<!--PageBreak--> is absent distinctly wider than width of ocellar field; occipital and hypostomal carinae widely separated at base of mandible, the latter extending as a flange beneath about basal 0.2 of mandible. Mandible without basal lobe ventrally; bidentate apically, lower tooth much smaller than dorsal tooth and slightly twisted beneath dorsal tooth; ventral margin carinate throughout. Antenna 1.35–1.45 ×longer than fore wing, with 39–43 flagellomeres; first flagellomere 1.1–1.3 × longer than second, 1.2–1.3 × longer than third; flagellomeres 2.3–2.7 × longer than wide basally, twice longer than wide apically. Maxillary palps a little longer than head height; fifth and sixth segments equal in length or nearly so, fourth segment 1.1–1.15 × longer than both fifth and sixth.</p><p>Mesosoma 1.4 × longer than high; 1.9 × longer than wide; 1.35–1.40 × higher than wide. Pronotum dorsally a narrow, polished, smooth band with crenulate groove along posterior margin; rarely with discernible, slightly enlarged pit in middle of crenulate groove; crenulae extending in narrow, shallow groove onto pronotum laterally, but only covering dorsal 0.2–0.4; groove margined anteriorly by sharp carina that continues ventrally along full length of pronotum. Anterior declivity of mesoscutum completely vertical, bare or nearly so; anterior-lateral corners of mesoscutum at upper edge <!--PageBreak-->of declivity elevated, rounded, sparsely setose; notauli extending 0.4 × distance from anterior declivity to scuto-scutellar sulcus, extending posteriorly from lateral side of elevated anterior-lateral corners, not extending to mesoscutal margin anteriorly, very weakly converging posteriorly; narrow, crenulate throughout; mesoscutum with distinct supra-marginal carina extending from elevated anterior-lateral corner to tegula. Lateral and median mesoscutal lobes bare except scattered setae along notauli; midpit deep, round to somewhat elongate, never extending to notauli. Scuto-scutellar sulcus nearly rectangular, a little narrower medially; 3.75–4.25 × wider than midlength; crenulate-foveolate, with 7 ridges; all sides vertical, clearly delineated. Scutellum very weakly convex, nearly flat, not strongly elevated; bare except for scattered setae posteriorly; unsculptured, even along posterior margin. Propodeum with median carina over anterior 0.3, bifurcating at this point to form an inverted v-shaped transverse carina extending to pleural carina just posteriad spiracle; pleural carina complete from base to apex though sometimes partly obscured by sculpture posteriad spiracle; lateral longitudinal carina parallel to and narrowly separated from pleural carina anteriad spiracle, more medially displaced when visible posteriad transverse carinae, forming part of broad areola; area between pleural and lateral longitudinal carinae rugose and sparsely setose anteriorly; lateral propodeal areas anteriorly on either side of median carina smooth, bare, unsculptured; areola broad, varying from distinct (with surface irregularly, weakly rugulose) to indistinct (surface rugose, disrupting carinate margin of areola); lateral propodeal areas posteriorly varying from nearly unsculptured and distinct to rugose and indistinct; propodeum largely bare medially, with a few scattered setae. Mesopleuron largely bare, with sparse setae in unsculptured subalar region and a small patch of setae dorsad mid coxa; posterior margin unsculptured. Precoxal sulcus weakly impressed but distinct; unsculptured. Metapleuron bare on dorsal half except for small patch below wing, with a few long setae medially, and patches of setae among rugulose sculpture along ventral margin and in groove on ventral half of anterior margin; otherwise unsculptured.</p><p>Wings. Fore wing stigma parallel-sided, discrete posteriorly, 7.50–7.75 × longer than wide; r1 arising from basal 0.35; 1RS (excluding parastigma) 0.20–0.25 × length of 1M; RS+M straight or nearly so; m-cu postfurcal, extending into basal corner of second submarginal cell; second submarginal cell weakly converging distally; 3RSa 1.10–1.25 × longer than 2RS; 2RS 2.5–3.4 × longer than r, the two not forming a continuous line; 2RS with distinct median bend; 3RSb very weakly bowed, nearly straight; 3M variable, but often pigmented and sclerotized for most of its length; 2CUa 0.5–0.7 × length of 2cu-a, 2CUb arising well above middle of first subdiscal cell; 1cu-a distad 1M by about 1.0 × its length; 1–1A bowed toward wing margin, and separated therefrom by its width. Hind wing RS a weak but distinct, unpigmented crease, extending nearly to wing margin in most specimens; 2M extending to wing margin as a more deeply impressed line, very weakly pigmented for much of its length; m-cu usually a deeply impressed, curved line extending about half distance to wing margin.</p><p>Metasoma distinctly petiolate; head 3.5–3.8 × wider than apex of T1. T1 2.15–2.35 × longer than apical width; nearly parallel-sided, with apex 1.20–1.35 × wider than base;<!--PageBreak--> surface striate throughout, above and below lateral carina; one or two very shallow, subapical depressions usually present dorsally; dorsope distinct, deep; laterope completely absent; dorsal carina present only at base, lateral carina usually distinct throughout; spiracle positioned 0.6 × length of T1 from the base; S1 extending about 0.25–0.30 × length of T1; dorsal surface of petiole in profile evenly convex from base to apex. T2 and following without sharp lateral margins; spiracle of second metasomal tergum laterally displaced, not visible in dorsal view. Ovipositor as long as mesosoma; ovipositor sheath 0.6–0.7 × length of mesosoma, with 2–3 irregular rows of long setae along its length.</p><p>Color: head, including antenna, mesosoma, petiole and ovipositor sheath dark brown except scape yellow; mandible, lower gena, ventral portion of clypeus, pedicel (oc<!--PageBreak-->casionally), face adjacent antennal base, propleuron, anterior margin of pronotum, spot on mesopleuron below wing and a smaller spot above mid coxa, two streaks on either side of midpit on mesoscutum, posterior margins of scutellum and metapleuron, and petiole laterally (occasionally) dark yellow to orange; palps pale yellow, nearly white. Legs and metasoma beyond T1 yellow except hind tibia, hind tarsi, lateral margin of metasomal terga 2 + 3 and often anterior half of terga 4–6 brown, the hind tibia often paler medially.</p><p><italic>Male</italic>. As in female except antenna with 41–45 flagellomeres, head 4.0–4.6 × wider than apex of T1 and T1 2.5–2.9 × longer than apical width. Body somewhat darker in color, with metasomal terga 6, 7, and most or all of 5 dark brown.</p><p>Body length 3.2–4.3 mm; wing length 3.5–4.2 mm.</p></tp:treatment-sec><tp:treatment-sec sec-type="Diagnosis"><title>Diagnosis.</title><p>This species runs to <italic><tp:taxon-name>Opius</tp:taxon-name></italic> (<italic><tp:taxon-name>Nosopoea</tp:taxon-name></italic>) in <xref ref-type="bibr" rid="B18">Fischer (1972</xref>, <xref ref-type="bibr" rid="B19">1977</xref>) on the basis of the exposed labrum, distinct midpit on the mesoscutum, and absence of sculpture within the precoxal sulcus. It differs from described species placed in the subgenus <italic><tp:taxon-name>Nosopoea</tp:taxon-name></italic> by the combination of larger size, more numerous flagellomeres, relatively well-developed notauli (<xref ref-type="fig" rid="F11">Fig. 44</xref>), parallel-sided T1 (<xref ref-type="fig" rid="F14">Fig. 56</xref>), and parallel-sided stigma (<xref ref-type="fig" rid="F16">Fig. 64</xref>), all characters which it shares with the type species of <italic><tp:taxon-name>Stigmatopoea</tp:taxon-name></italic>, <italic><tp:taxon-name>Eurytenes (Stigmatopoea) macrocerus</tp:taxon-name></italic>. In <italic><tp:taxon-name>Eurytenes maya</tp:taxon-name></italic> the anterior declivity of the mesoscutum is more vertical and the anterior-lateral corners of the mesoscutal disc are distinctly elevated (<xref ref-type="fig" rid="F11">Fig. 44</xref>) in comparison to <italic><tp:taxon-name>Eurytenes macrocerus</tp:taxon-name></italic>. <italic><tp:taxon-name>Eurytenes maya</tp:taxon-name></italic> differs from the other species described below, <italic><tp:taxon-name>Eurytenes norrbomi</tp:taxon-name></italic>, sp. n., by the possession of a relatively longer ovipositor (<xref ref-type="fig" rid="F11">Fig. 42</xref> vs. <xref ref-type="fig" rid="F11">Fig. 45</xref>) and a less densely setose mesoscutum (<xref ref-type="fig" rid="F11">Fig. 44</xref> vs. <xref ref-type="fig" rid="F11">43</xref>).</p></tp:treatment-sec><tp:treatment-sec sec-type="Biology"><title>Biology.</title><p>All specimens were reared from Mexican populations of <italic><tp:taxon-name>Rhagoletis pomonella</tp:taxon-name></italic> (Walsh) infesting either hawthorns (species of <italic><tp:taxon-name>Crataegus</tp:taxon-name></italic> L.) or apples (<italic><tp:taxon-name>Malus domestica</tp:taxon-name></italic> Borkh.).</p></tp:treatment-sec><tp:treatment-sec sec-type="Etymology"><title>Etymology.</title><p>The species name is in reference the Mayan Indians of this region.</p></tp:treatment-sec><tp:treatment-sec sec-type="Remarks"><title>Remarks.</title><p>This species is similar in general appearance to members of the genus <italic><tp:taxon-name>Lorenzopius</tp:taxon-name></italic>, but T1 is not distinctly tubular as it is in the latter genus (see discussion below under <italic><tp:taxon-name>Lorenzopius</tp:taxon-name></italic>). The overall resemblance to <italic><tp:taxon-name>Lorenzopius</tp:taxon-name></italic> is enhanced by the presence of weak depressions on T1 that are similar in position in <italic><tp:taxon-name>Eurytenes maya</tp:taxon-name></italic> and <italic><tp:taxon-name>Lorenzopius calycomyzae</tp:taxon-name></italic> van Achterberg and Salvo (<xref ref-type="fig" rid="F14">Figs 55, 56</xref>). The depressions are variable within members of the same reared series of <italic><tp:taxon-name>Eurytenes maya</tp:taxon-name></italic>: being absent, for example, in the holotype, but well developed in some of the paratypes.</p><p>The limited information on hosts suggests that species with a more tubular petiole, such as those in <italic><tp:taxon-name>Lorenzopius</tp:taxon-name></italic>, are parasitoids of leaf-mining <tp:taxon-name>Agromyzidae</tp:taxon-name> while the species of <italic><tp:taxon-name>Stigmatopoea</tp:taxon-name></italic> attack both leaf-mining and fruit-infesting tephritids.</p><fig id="F11" position="float" orientation="portrait"><label>Figures 42–45.</label><caption><p><italic><tp:taxon-name>Eurytenes</tp:taxon-name></italic> (<italic><tp:taxon-name>Stigmatopoea</tp:taxon-name></italic>) spp. <bold>42</bold> <italic>ES</italic>.) <italic>maya</italic> Wharton sp. n., paratype female, habitus <bold>43</bold> <italic>ES</italic>.) <italic>norrbomi</italic> Wharton sp. n., holotype female, mesosoma <bold>44</bold> <italic>ES</italic>.) <italic>maya</italic>, paratype female, head and mesosoma, dorsal-lateral view <bold>45</bold> <italic>ES</italic>.) <italic>norrbomi</italic>, holotype female, habitus.</p></caption><graphic xmlns:xlink="http://www.w3.org/1999/xlink" xlink:href="ZooKeys-243-027-g011.jpg" position="float" orientation="portrait" xlink:type="simple"/></fig><fig id="F12" position="float" orientation="portrait"><label>Figures 46–49.</label><caption><p><italic><tp:taxon-name>Eurytenes</tp:taxon-name></italic> (<italic><tp:taxon-name>Stigmatopoea</tp:taxon-name></italic>) spp. <bold>46</bold> <italic>ES</italic>.) <italic>maya</italic> Wharton sp. n., paratype female, head, lateral view <bold>47</bold> <italic>ES</italic>.) <italic>norrbomi</italic> Wharton sp. n., holotype female, head, lateral view <bold>48</bold> <italic>ES</italic>.) <italic>maya</italic>, paratype female, head and mesosoma, dorsal view <bold>49</bold> <italic>ES</italic>.) <italic>norrbomi</italic>, holotype female, dorsal view.</p></caption><graphic xmlns:xlink="http://www.w3.org/1999/xlink" xlink:href="ZooKeys-243-027-g012.jpg" position="float" orientation="portrait" xlink:type="simple"/></fig></tp:treatment-sec><tp:treatment-sec><!--Section generated to contain objects referenced in tp:taxon-treatment.--><fig id="F2" position="float" orientation="portrait"><label>Figures 5–8.</label><caption><p>T1 and S1, arrows at posterior margin of S1. <bold>5</bold> <italic><tp:taxon-name>Eurytenes (Stigmatopoea) macrocerus</tp:taxon-name></italic> (Thomson) <bold>6</bold> <italic><tp:taxon-name>Lorenzopius calicomyzae</tp:taxon-name></italic> van Achterberg and Salvo, holotype female <bold>7</bold> <italic><tp:taxon-name>Eurytenes (Stigmatopoea) maya</tp:taxon-name></italic> Wharton sp. n., paratype female <bold>8</bold> <italic><tp:taxon-name>Tubiformopius tubigaster</tp:taxon-name></italic> (Fischer), holotype male.</p></caption><graphic xmlns:xlink="http://www.w3.org/1999/xlink" xlink:href="ZooKeys-243-027-g002.jpg" position="float" orientation="portrait" xlink:type="simple"/></fig><fig id="F13" position="float" orientation="portrait"><label>Figures 50–53.</label><caption><p><italic><tp:taxon-name>Eurytenes</tp:taxon-name></italic> (<italic><tp:taxon-name>Stigmatopoea</tp:taxon-name></italic>) spp. <bold>50</bold> <italic>ES</italic>.) <italic>maya</italic> Wharton sp. n., paratype female, face, frontal view <bold>51</bold> <italic>ES</italic>.) <italic>norrbomi</italic> Wharton sp. n., holotype female, face, frontal view <bold>52</bold> <italic>ES</italic>.) <italic>maya</italic>, paratype female, face, slightly deflected <bold>53</bold> <italic>ES</italic>.) <italic>norrbomi</italic>, holotype female, face, slightly deflected.</p></caption><graphic xmlns:xlink="http://www.w3.org/1999/xlink" xlink:href="ZooKeys-243-027-g013.jpg" position="float" orientation="portrait" xlink:type="simple"/></fig><fig id="F14" position="float" orientation="portrait"><label>Figures 54–57.</label><caption><p><italic><tp:taxon-name>Eurytenes</tp:taxon-name></italic> (<italic><tp:taxon-name>Stigmatopoea</tp:taxon-name></italic>) and <italic><tp:taxon-name>Lorenzopius</tp:taxon-name></italic>. <bold>54</bold> <italic>ES</italic>.) <italic>macrocerus</italic> (Thomson), mesosoma and metasoma, dorsal view <bold>55</bold> <italic><tp:taxon-name>Lorenzopius calycomyzae</tp:taxon-name></italic> van Achterberg and Salvo, holotype female, T1, dorsal view <bold>56</bold> <italic>ES</italic>.) <italic>maya</italic> Wharton sp. n., paratype female, propodeum and T1, dorsal view <bold>57</bold> <italic>ES</italic>.) <italic>norrbomi</italic> Wharton sp. n., holotype female, mesosoma and metasoma, dorsal view.</p></caption><graphic xmlns:xlink="http://www.w3.org/1999/xlink" xlink:href="ZooKeys-243-027-g014.jpg" position="float" orientation="portrait" xlink:type="simple"/></fig><fig id="F15" position="float" orientation="portrait"><label>Figures 58–61.</label><caption><p><italic><tp:taxon-name>Lorenzopius</tp:taxon-name></italic> and <italic><tp:taxon-name>Eurytenes</tp:taxon-name></italic> (<italic><tp:taxon-name>Stigmatopoea</tp:taxon-name></italic>). <bold>58</bold> <italic><tp:taxon-name>Lorenzopius calycomyzae</tp:taxon-name></italic> van Achterberg and Salvo, holotype female, face <bold>59</bold> <italic>ES</italic>.) <italic>maya</italic> Wharton sp. n., propodeum and T1 <bold>60</bold> <italic><tp:taxon-name>Lorenzopius calycomyzae</tp:taxon-name></italic>, propodeum <bold>61</bold> <italic><tp:taxon-name>Lorenzopius calycomyzae</tp:taxon-name></italic>, head and mesoscutum, dorsal view.</p></caption><graphic xmlns:xlink="http://www.w3.org/1999/xlink" xlink:href="ZooKeys-243-027-g015.jpg" position="float" orientation="portrait" xlink:type="simple"/></fig><fig id="F16" position="float" orientation="portrait"><label>Figures 62–65.</label><caption><p>Opiinae. <bold>62</bold> <italic><tp:taxon-name>Lorenzopius calycomyzae</tp:taxon-name></italic> van Achterberg and Salvo, holotype female, wings <bold>63 </bold><italic><tp:taxon-name>Tubiformopius tubigaster</tp:taxon-name></italic> (Fischer), holotype male, lateral view showing T1, S1, and wing base <bold>64</bold> <italic><tp:taxon-name>Eurytenes (Stigmatopoea) maya</tp:taxon-name></italic> Wharton, sp. n., paratype male, fore wing <bold>65</bold> <italic><tp:taxon-name>Tubiformopius tubigaster</tp:taxon-name></italic>, holotype male, habitus.</p></caption><graphic xmlns:xlink="http://www.w3.org/1999/xlink" xlink:href="ZooKeys-243-027-g016.jpg" position="float" orientation="portrait" xlink:type="simple"/></fig></tp:treatment-sec><ref-list><ref id="B18"><mixed-citation xmlns:xlink="http://www.w3.org/1999/xlink" xlink:type="simple"><person-group><name name-style="western"><surname>Fischer</surname><given-names>M</given-names></name></person-group> (<year>1972</year>)<article-title> Hymenoptera Braconidae (Opiinae I).</article-title><source>Das Tierreich </source><volume>91</volume>: <fpage>1</fpage>-<lpage>620</lpage>.</mixed-citation></ref><ref id="B19"><mixed-citation xmlns:xlink="http://www.w3.org/1999/xlink" xlink:type="simple"><person-group><name name-style="western"><surname>Fischer</surname><given-names>M</given-names></name></person-group> (<year>1977</year>)<article-title> Hymenoptera, Braconidae (Opiinae II-Amerika).</article-title><source>Das Tierreich </source><volume>96</volume>: <fpage>1</fpage>-<lpage>1001</lpage>.</mixed-citation></ref></ref-list></tp:taxon-treatment>
