# Supplementary material for: New neotropical species of Opiinae (Hymenoptera, Braconidae) reared from fruit-infesting and leaf-mining Tephritidae (Diptera) with comments on the Diachasmimorpha mexicana species group and the genera Lorenzopius and Tubiformopius
Source: Zookeys. 2012 Nov 16;(243):27–82. doi: 10.3897/zookeys.243.3990 (PMC3697044; doi:10.3897/zookeys.243.3990)
Supplement: XML Treatment for Eurytenes (Stigmatopoea) norrbomi [file zookeys.243.3990-treatment9.xml]

<!DOCTYPE tp:taxon-treatment
  PUBLIC "-//TaxonX//DTD Taxonomic Treatment Publishing DTD v0 20100105//EN" "tax-treatment-NSO.dtd">
<tp:taxon-treatment xmlns:tp="http://www.plazi.org/taxpub"><tp:treatment-meta><mixed-citation publication-type="journal"><person-group><name><surname>Wharton</surname><given-names>Robert</given-names></name><name><surname>Ward</surname><given-names>Lauren</given-names></name><name><surname>Miko</surname><given-names>Istvan</given-names></name></person-group><article-title>New neotropical species of Opiinae (Hymenoptera, Braconidae) reared from fruit-infesting and leaf-mining Tephritidae (Diptera) with comments on the 
                    <italic>Diachasmimorpha mexicana</italic> species group and the genera 
                    <italic>Lorenzopius</italic> and 
                    <italic>Tubiformopius</italic>
                </article-title><source>Zookeys</source><day>16</day><month>11</month><year>2012</year><volume>2012</volume><issue>243</issue><fpage>27</fpage><lpage>82</lpage><pub-id pub-id-type="doi">10.3897/zookeys.243.3990</pub-id></mixed-citation></tp:treatment-meta><tp:nomenclature><tp:taxon-name>
                        <tp:taxon-name-part taxon-name-part-type="genus">Eurytenes</tp:taxon-name-part>
                        (<tp:taxon-name-part taxon-name-part-type="subgenus">Stigmatopoea</tp:taxon-name-part>)
                        <tp:taxon-name-part taxon-name-part-type="species">norrbomi</tp:taxon-name-part>
                    <object-id xmlns:xlink="http://www.w3.org/1999/xlink" xlink:type="simple">urn:lsid:zoobank.org:act:FC57AAB3-6290-4076-BB44-6289F8ABF2EC</object-id>
								<object-id xmlns:xlink="http://www.w3.org/1999/xlink" xlink:type="simple">http://species-id.net/wiki/Eurytenes_norrbomi</object-id>
								</tp:taxon-name><tp:taxon-authority>Wharton</tp:taxon-authority><tp:taxon-status xmlns:xlink="http://www.w3.org/1999/xlink" xlink:type="simple">sp. n.</tp:taxon-status><xref ref-type="fig" rid="F11">Figs 43, 45</xref><xref ref-type="fig" rid="F12">47, 49</xref><xref ref-type="fig" rid="F13">51, 53</xref><xref ref-type="fig" rid="F14">57</xref></tp:nomenclature><tp:treatment-sec sec-type="Type locality"><title>Type locality.</title><p>Mexico, Morelos, Km. 9–10 between Huitzilac and Lago Zempoala.<!--PageBreak--></p></tp:treatment-sec><tp:treatment-sec sec-type="Type material"><title>Type material.</title><p>Holotype. Female (UNAM), first label, first line: MEXICO: Morelos second line: Km 9–10, btw. Huitzilac third line: &amp; Lago Zempoala fourth line: roadside, 22–24.ix.1991 fifth line: A. L. Norrbom #42</p><p><bold>Paratypes:</bold> Mexico, 4 females, same data as holotype (TAMU, USNM); 1 female, Mexico, Rt. 890, Km 9 area, 6 km W Lago Zempoala 2.x.1991, Norrbom, #43, reared ex. <italic><tp:taxon-name>Trypeta concolor</tp:taxon-name></italic> ex. leafmines on <italic><tp:taxon-name>Barkleyanthus salicifolius</tp:taxon-name></italic> (91M1D) (TAMU). 3 males, Distrito Federal, Rt. 95 (libre), Km 42–43, 1 km N. La Cima, 20–26.ix.1991 A. L. Norrbom, #41, reared ex. <italic><tp:taxon-name>Trypeta concolor</tp:taxon-name></italic> ex. leafmines on <italic><tp:taxon-name>Barkleyanthus salicifolius</tp:taxon-name></italic> (91M1) (TAMU, USNM).</p></tp:treatment-sec><tp:treatment-sec sec-type="Description"><title>Description.</title><p><italic>Female</italic>. Head in dorsal view 1.2–1.3 × broader than mesoscutum, 1.75–1.85 × broader than face; eye in dorsal view 1.2–1.5 × longer than temple, temples weakly receding behind eyes. Frons and vertex as in <italic><tp:taxon-name>Eurytenes maya</tp:taxon-name></italic> except vertex and outer part <!--PageBreak-->of occiput densely covered with long, decumbent setae; width of ocellar field 1.20–1.35 × distance from ocellar field to eye. Face 1.75–1.85 × wider than high; slightly less polished than frons; uniformly setose (as in <xref ref-type="fig" rid="F13">Figs 51, 53</xref>), distinctly punctate, the punctures separated by about 1 × their diameter. Frons and face delimited by a slightly more distinct change in sculpture in area between torulus and eye. Malar space about 0.6 × basal width of mandible, 0.25 × eye height. Clypeus 3.0–3.4 × wider than high; protruding in profile. Occipital carina distinctly curved medially at dorsal end, absent mid-dorsally, the space where the carina is absent approximating width of ocellar field. Antenna 1.15–1.30 ×longer than fore wing, with 31–33 flagellomeres; first flagellomere 1.05–1.10 × longer than second, 1.05–1.20 × longer than third; flagellomeres 3.1–4.1 × longer than wide basally, 2.3–2.7 longer than wide apically. Head otherwise as described for <italic><tp:taxon-name>Eurytenes maya</tp:taxon-name></italic>.</p><p>Mesosoma 1.35–1.45 × longer than high; 1.8–1.9 × longer than wide; 1.3–1.4 × higher than wide. Pronotum dorsally as in <italic><tp:taxon-name>Eurytenes maya</tp:taxon-name></italic> but with slightly enlarged pit in middle of crenulate groove consistently present; crenulae extending in shallow groove onto pronotum laterally, covering dorsal 0.2–0.6; groove margined anteriorly as in <italic><tp:taxon-name>Eurytenes maya</tp:taxon-name></italic>. Anterior declivity of mesoscutum completely vertical, densely covered with white, decumbent setae except for bare median band extending posteriorly to midpit; anterior-lateral corners of mesoscutum at upper edge of declivity elevated, rounded, densely setose, the setal pattern extending in broad bands all along notauli and laterally from anterior declivity to tegula; notauli complete, extending from anterior margin to scuto-scutellar sulcus, weakly converging posteriorly alongside but not into tear-drop shaped midpit; crenulate throughout, with sculpture extending laterally around margin to tegula, sculpture largely obscured by dense setae; lateral lobes of mesoscutum bare posterior-medially. Scuto-scutellar sulcus 4–5 × wider than midlength, lateral margins difficult to discern due to setal density; with low midridge and indistinct crenulae on either side; otherwise as in <italic><tp:taxon-name>Eurytenes maya</tp:taxon-name></italic>. Scutellum as in <italic><tp:taxon-name>Eurytenes maya</tp:taxon-name></italic> except with long marginal setae extending medially to cover most of posterior 0.5. Propodeum extensively rugulose, obscuring nearly all traces of carinae; pleural carina weak, often indistinct, very short median carina often present basally; transverse carina rarely weakly indicated across middle; propodeum uniformly setose anteriorly, with a few scattered setae posteriorly. Mesopleuron as in <italic><tp:taxon-name>Eurytenes maya</tp:taxon-name></italic> except subalar region densely setose and groove below subalar ridge varying from nearly smooth to weakly rugulose. Precoxal sulcus distinctly impressed, unsculptured. Metapleuron a little more extensively setose but otherwise as in <italic><tp:taxon-name>Eurytenes maya</tp:taxon-name></italic>.</p><p>Wings. Fore wing stigma parallel-sided, discrete posteriorly, 6.3–6.6 × longer than wide; r1 arising from basal 0.35; 1RS (excluding parastigma) 0.25–0.35 × length of 1M; RS+M weakly sinuate; 3RSa 1.05–1.30 × longer than 2RS; 2RS 2.6–3.1 × longer than r; 2RS and 3RSb straight; 3M variable, but often pigmented and sclerotized for most of its length; 2CUa 0.8–0.9 × length of 2cu-a, 2CUb arising slightly above middle of first subdiscal cell; position of m-cu, 1cu-a, and 1–1A, shape of second submarginal cell, and angle between r1 and 2RS as in <italic><tp:taxon-name>Eurytenes maya</tp:taxon-name></italic>. Hind wing as in <italic><tp:taxon-name>Eurytenes maya</tp:taxon-name></italic>.</p><p>Metasoma distinctly petiolate; head 3.75–4.10 × wider than apex of T1. T1 2.2–2.5 × longer than apical width; nearly parallel-sided, with apex 1.20–1.35 × wider than base; surface granular coriaceous throughout; completely without subapical depre<!--PageBreak-->ssions dorsally; dorsope, laterope, dorsal carinae, dorsal surface of T1 in profile, as in <italic><tp:taxon-name>Eurytenes maya</tp:taxon-name></italic>; lateral carina at least partially present but difficult to distinguish from surrounding sculpture. S1 extending about 0.25–0.30 × length of T1; T2 and following without sharp lateral margins; spiracle of second metasomal terga laterally displaced, only partially visible in dorsal view. Ovipositor shorter than mesosoma, base not visible <!--PageBreak-->in type series, but total length approximately 0.6–0.7 × length of mesosoma; ovipositor sheath 0.30–0.35 × length of mesosoma, with setal pattern as in <italic><tp:taxon-name>Eurytenes maya</tp:taxon-name></italic>.</p><p>Color: Mesosoma, T1, S1, ovipositor sheath, and most of head dark brown to black; antenna yellow basally, apical 0.3 brown; mandibles yellow; palps white; lower gena adjacent malar sulcus brown to brownish red; ventral 0.3–0.4 of clypeus yellow to brownish red. Tegula reddish brown with yellow margin. Legs yellow to pale yellow except most of hind coxa, apical 0.6–0.7 of hind femur, and fifth tarsomere of all legs brown; hind tibia varying from weakly infumate to light brown, basal 0.2 nearly always pale yellow. T2 mostly brownish red with median yellow blotch posteriorly; T3 yellow with anterior and lateral margins brownish red; T4-T6 yellow with anterior and lateral margins dark brown; visible parts of remaining terga yellow.</p><p><italic>Male</italic>. As in female except antenna with 37 flagellomeres; eye in dorsal view 1.55–1.75 × longer than temple; width of ocellar field 1.05–1.10 × distance from ocellar field to eye. Color same except visible parts of apical terga dark brown.</p><p>Body length 2.8–3.5 mm; wing length 3.2–3.6 mm.</p></tp:treatment-sec><tp:treatment-sec sec-type="Diagnosis"><title>Diagnosis.</title><p>This species shares with <italic><tp:taxon-name>Eurytenes maya</tp:taxon-name></italic> and <italic><tp:taxon-name>Eurytenes macrocerus</tp:taxon-name></italic> the diagnostic features noted above for <italic><tp:taxon-name>Stigmatopoea</tp:taxon-name></italic>. <italic><tp:taxon-name>Eurytenes norrbomi</tp:taxon-name></italic> is most readily differentiated from <italic><tp:taxon-name>Eurytenes maya</tp:taxon-name></italic> on the basis of the more densely setose head and body (<xref ref-type="fig" rid="F11">Figs 43</xref>, <xref ref-type="fig" rid="F12">47, 49</xref>), particularly the vertex, occiput, and mesoscutum, and the more extensively rugose propodeum. It also has a shorter ovipositor than <italic><tp:taxon-name>Eurytenes maya</tp:taxon-name></italic> (<xref ref-type="fig" rid="F11">Fig. 45</xref> vs. <xref ref-type="fig" rid="F11">Fig. 42</xref>). The setal pattern on the mesoscutum also differentiates <italic><tp:taxon-name>Eurytenes norrbomi</tp:taxon-name></italic> from <italic><tp:taxon-name>Eurytenes macrocerus</tp:taxon-name></italic>. The latter has shorter setae that are more sparsely distributed laterally (<xref ref-type="fig" rid="F14">Fig. 54</xref>).</p></tp:treatment-sec><tp:treatment-sec sec-type="Biology"><title>Biology.</title><p>Four of the specimens from the type series were reared from puparia of <italic><tp:taxon-name>Trypeta concolor</tp:taxon-name></italic> (Wulp) (<tp:taxon-name>Tephritidae</tp:taxon-name>) mining leaves of <italic><tp:taxon-name>Barkleyanthus salicifolius</tp:taxon-name></italic> (H.B.K.) H. Robins &amp; Brett (<tp:taxon-name>Asteraceae</tp:taxon-name>). The remaining specimens were collected from flowers of this same plant together with <italic><tp:taxon-name>Trypeta concolor</tp:taxon-name></italic> and <italic><tp:taxon-name>Trypeta reducta</tp:taxon-name></italic> Han and Norrbom. See <xref ref-type="bibr" rid="B29">Han and Norrbom (2005)</xref> for details on the hosts and the collecting localities.</p></tp:treatment-sec><tp:treatment-sec sec-type="Etymology"><title>Etymology.</title><p>This species is named after the collector, Allen Norrbom, who has provided many valuable host records for tephritid parasitoids.</p></tp:treatment-sec><tp:treatment-sec sec-type="Remarks"><title>Remarks.</title><p>This species attacks leaf-mining tephritids, as does <italic><tp:taxon-name>Eurytenes macrocerus</tp:taxon-name></italic>, while <italic><tp:taxon-name>Eurytenes maya</tp:taxon-name></italic> attacks fruit-infesting tephritids. Despite the difference in host habitat, all three species share many morphological features, and readily fit the characterization of <italic><tp:taxon-name>Eurytenes</tp:taxon-name></italic> (<italic><tp:taxon-name>Stigmatopoea</tp:taxon-name></italic>) as given above.</p><fig id="F13" position="float" orientation="portrait"><label>Figures 50–53.</label><caption><p><italic><tp:taxon-name>Eurytenes</tp:taxon-name></italic> (<italic><tp:taxon-name>Stigmatopoea</tp:taxon-name></italic>) spp. <bold>50</bold> <italic>ES</italic>.) <italic>maya</italic> Wharton sp. n., paratype female, face, frontal view <bold>51</bold> <italic>ES</italic>.) <italic>norrbomi</italic> Wharton sp. n., holotype female, face, frontal view <bold>52</bold> <italic>ES</italic>.) <italic>maya</italic>, paratype female, face, slightly deflected <bold>53</bold> <italic>ES</italic>.) <italic>norrbomi</italic>, holotype female, face, slightly deflected.</p></caption><graphic xmlns:xlink="http://www.w3.org/1999/xlink" xlink:href="ZooKeys-243-027-g013.jpg" position="float" orientation="portrait" xlink:type="simple"/></fig><fig id="F14" position="float" orientation="portrait"><label>Figures 54–57.</label><caption><p><italic><tp:taxon-name>Eurytenes</tp:taxon-name></italic> (<italic><tp:taxon-name>Stigmatopoea</tp:taxon-name></italic>) and <italic><tp:taxon-name>Lorenzopius</tp:taxon-name></italic>. <bold>54</bold> <italic>ES</italic>.) <italic>macrocerus</italic> (Thomson), mesosoma and metasoma, dorsal view <bold>55</bold> <italic><tp:taxon-name>Lorenzopius calycomyzae</tp:taxon-name></italic> van Achterberg and Salvo, holotype female, T1, dorsal view <bold>56</bold> <italic>ES</italic>.) <italic>maya</italic> Wharton sp. n., paratype female, propodeum and T1, dorsal view <bold>57</bold> <italic>ES</italic>.) <italic>norrbomi</italic> Wharton sp. n., holotype female, mesosoma and metasoma, dorsal view.</p></caption><graphic xmlns:xlink="http://www.w3.org/1999/xlink" xlink:href="ZooKeys-243-027-g014.jpg" position="float" orientation="portrait" xlink:type="simple"/></fig><fig id="F15" position="float" orientation="portrait"><label>Figures 58–61.</label><caption><p><italic><tp:taxon-name>Lorenzopius</tp:taxon-name></italic> and <italic><tp:taxon-name>Eurytenes</tp:taxon-name></italic> (<italic><tp:taxon-name>Stigmatopoea</tp:taxon-name></italic>). <bold>58</bold> <italic><tp:taxon-name>Lorenzopius calycomyzae</tp:taxon-name></italic> van Achterberg and Salvo, holotype female, face <bold>59</bold> <italic>ES</italic>.) <italic>maya</italic> Wharton sp. n., propodeum and T1 <bold>60</bold> <italic><tp:taxon-name>Lorenzopius calycomyzae</tp:taxon-name></italic>, propodeum <bold>61</bold> <italic><tp:taxon-name>Lorenzopius calycomyzae</tp:taxon-name></italic>, head and mesoscutum, dorsal view.</p></caption><graphic xmlns:xlink="http://www.w3.org/1999/xlink" xlink:href="ZooKeys-243-027-g015.jpg" position="float" orientation="portrait" xlink:type="simple"/></fig><fig id="F16" position="float" orientation="portrait"><label>Figures 62–65.</label><caption><p>Opiinae. <bold>62</bold> <italic><tp:taxon-name>Lorenzopius calycomyzae</tp:taxon-name></italic> van Achterberg and Salvo, holotype female, wings <bold>63 </bold><italic><tp:taxon-name>Tubiformopius tubigaster</tp:taxon-name></italic> (Fischer), holotype male, lateral view showing T1, S1, and wing base <bold>64</bold> <italic><tp:taxon-name>Eurytenes (Stigmatopoea) maya</tp:taxon-name></italic> Wharton, sp. n., paratype male, fore wing <bold>65</bold> <italic><tp:taxon-name>Tubiformopius tubigaster</tp:taxon-name></italic>, holotype male, habitus.</p></caption><graphic xmlns:xlink="http://www.w3.org/1999/xlink" xlink:href="ZooKeys-243-027-g016.jpg" position="float" orientation="portrait" xlink:type="simple"/></fig></tp:treatment-sec><tp:treatment-sec><!--Section generated to contain objects referenced in tp:taxon-treatment.--><fig id="F11" position="float" orientation="portrait"><label>Figures 42–45.</label><caption><p><italic><tp:taxon-name>Eurytenes</tp:taxon-name></italic> (<italic><tp:taxon-name>Stigmatopoea</tp:taxon-name></italic>) spp. <bold>42</bold> <italic>ES</italic>.) <italic>maya</italic> Wharton sp. n., paratype female, habitus <bold>43</bold> <italic>ES</italic>.) <italic>norrbomi</italic> Wharton sp. n., holotype female, mesosoma <bold>44</bold> <italic>ES</italic>.) <italic>maya</italic>, paratype female, head and mesosoma, dorsal-lateral view <bold>45</bold> <italic>ES</italic>.) <italic>norrbomi</italic>, holotype female, habitus.</p></caption><graphic xmlns:xlink="http://www.w3.org/1999/xlink" xlink:href="ZooKeys-243-027-g011.jpg" position="float" orientation="portrait" xlink:type="simple"/></fig><fig id="F12" position="float" orientation="portrait"><label>Figures 46–49.</label><caption><p><italic><tp:taxon-name>Eurytenes</tp:taxon-name></italic> (<italic><tp:taxon-name>Stigmatopoea</tp:taxon-name></italic>) spp. <bold>46</bold> <italic>ES</italic>.) <italic>maya</italic> Wharton sp. n., paratype female, head, lateral view <bold>47</bold> <italic>ES</italic>.) <italic>norrbomi</italic> Wharton sp. n., holotype female, head, lateral view <bold>48</bold> <italic>ES</italic>.) <italic>maya</italic>, paratype female, head and mesosoma, dorsal view <bold>49</bold> <italic>ES</italic>.) <italic>norrbomi</italic>, holotype female, dorsal view.</p></caption><graphic xmlns:xlink="http://www.w3.org/1999/xlink" xlink:href="ZooKeys-243-027-g012.jpg" position="float" orientation="portrait" xlink:type="simple"/></fig></tp:treatment-sec><ref-list><ref id="B29"><mixed-citation xmlns:xlink="http://www.w3.org/1999/xlink" xlink:type="simple"><person-group><name name-style="western"><surname>Han</surname><given-names>H-Y</given-names></name><name name-style="western"><surname>Norrbom</surname><given-names>AL</given-names></name></person-group> (<year>2005</year>)<article-title> A systematic revision of the New World species of <italic>Trypeta</italic> Meigen (Diptera: Tephritidae).</article-title><source>Systematic Entomology </source><volume>30</volume>: <fpage>208</fpage>-<lpage>247</lpage>. doi: <ext-link ext-link-type="uri" xlink:href="http://dx.doi.org/10.1111/j.1365-3113.2005.00268.x" xlink:type="simple">10.1111/j.1365-3113.2005.00268.x</ext-link></mixed-citation></ref></ref-list></tp:taxon-treatment>
