# Supplementary material for: New neotropical species of Opiinae (Hymenoptera, Braconidae) reared from fruit-infesting and leaf-mining Tephritidae (Diptera) with comments on the Diachasmimorpha mexicana species group and the genera Lorenzopius and Tubiformopius
Source: Zookeys. 2012 Nov 16;(243):27–82. doi: 10.3897/zookeys.243.3990 (PMC3697044; doi:10.3897/zookeys.243.3990)
Supplement: XML Treatment for Lorenzopius [file zookeys.243.3990-treatment10.xml]

<!DOCTYPE tp:taxon-treatment
  PUBLIC "-//TaxonX//DTD Taxonomic Treatment Publishing DTD v0 20100105//EN" "tax-treatment-NSO.dtd">
<tp:taxon-treatment xmlns:tp="http://www.plazi.org/taxpub"><tp:treatment-meta><mixed-citation publication-type="journal"><person-group><name><surname>Wharton</surname><given-names>Robert</given-names></name><name><surname>Ward</surname><given-names>Lauren</given-names></name><name><surname>Miko</surname><given-names>Istvan</given-names></name></person-group><article-title>New neotropical species of Opiinae (Hymenoptera, Braconidae) reared from fruit-infesting and leaf-mining Tephritidae (Diptera) with comments on the 
                    <italic>Diachasmimorpha mexicana</italic> species group and the genera 
                    <italic>Lorenzopius</italic> and 
                    <italic>Tubiformopius</italic>
                </article-title><source>Zookeys</source><day>16</day><month>11</month><year>2012</year><volume>2012</volume><issue>243</issue><fpage>27</fpage><lpage>82</lpage><pub-id pub-id-type="doi">10.3897/zookeys.243.3990</pub-id></mixed-citation></tp:treatment-meta><tp:nomenclature><tp:taxon-name>
                        <tp:taxon-name-part taxon-name-part-type="genus">Lorenzopius</tp:taxon-name-part>
                    <object-id xmlns:xlink="http://www.w3.org/1999/xlink" xlink:type="simple">http://species-id.net/wiki/Lorenzopius</object-id>
								</tp:taxon-name><tp:taxon-authority>van Achterberg &amp; Salvo</tp:taxon-authority><tp:nomenclature-citation-list><tp:nomenclature-citation><tp:taxon-name>Lorenzopius</tp:taxon-name><comment> van Achterberg &amp; Salvo, 1997: 190–192. Type species: <italic><tp:taxon-name>Lorenzopius calycomyzae</tp:taxon-name></italic> van Achterberg &amp; Salvo, 1997. Original designation.</comment></tp:nomenclature-citation></tp:nomenclature-citation-list></tp:nomenclature><tp:treatment-sec sec-type="Diagnosis"><title>Diagnosis.</title><p>Mandible distinctly narrowed from base to apex, without basal lobe ventrally. Labrum exposed. Clypeus relatively flat, not distinctly protruding in profile;<!--PageBreak--> ventral margin sharp, truncate to weakly concave. Malar sulcus a sharp, weakly curved groove. Occipital carina broadly absent dorsally, present laterally; widely separated from hypostomal carina ventrally. First flagellomere longer than second. Propleuron ventral-laterally without oblique carina; pronotum dorsally without pronope or otherwise enlarged pit, posterior margin transversely rugulose. Notauli deep, narrow, well developed anteriorly, usually extending onto disc posteriorly; midpit present. Precoxal sulcus distinctly impressed. Propodeum with large areola, posterior portion often obscured by rugose sculpture. Fore wing stigma long, narrow, parallel-sided, discrete posteriorly, r1 arising distinctly basad its midpoint but not from extreme base; m-cu entering base of second submarginal cell; second submarginal cell with 2RS shorter than 3RSb; 2CUb arising above middle of hind margin of first subdiscal cell. Dorsope and laterope of T1 absent; S1 at least 0.7 × length of T1 in females, slightly shorter in males, apparently fused to T1; T1 long and narrow throughout; T2 and following terga unsculptured. Ovipositor tapering evenly to a fine point, without dorsal nodes or ridges.</p></tp:treatment-sec><tp:treatment-sec sec-type="Remarks"><title>Remarks.</title><p><italic><tp:taxon-name>Lorenzopius</tp:taxon-name></italic> and <italic><tp:taxon-name>Tubiformopius</tp:taxon-name></italic> are both characterized by having a tubular petiole with a long S1 which appears fused to T1 (<xref ref-type="fig" rid="F2">Figs 6, 8</xref>). In the material available, S1 is longer in <italic><tp:taxon-name>Lorenzopius</tp:taxon-name></italic> than in <italic><tp:taxon-name>Tubiformopius</tp:taxon-name></italic> but there are more significant differences in the shape of the mandible, wing venation, and mesoscutal sculpture, as noted above in the section discussing genus group characters. <italic><tp:taxon-name>Lorenzopius</tp:taxon-name></italic> also shares many features with <italic><tp:taxon-name>Eurytenes</tp:taxon-name></italic> (<italic><tp:taxon-name>Stigmatopoea</tp:taxon-name></italic>), but the petiole is less tubular in the latter, with a distinctly shorter S1 that is clearly separated by membrane from T1 (<xref ref-type="fig" rid="F2">Fig. 5</xref>).</p><p>The shape of the stigma has been proposed as a useful feature for assessing relationships among opiines (<xref ref-type="bibr" rid="B54">Wharton 1988</xref>), and both <italic><tp:taxon-name>Lorenzopius</tp:taxon-name></italic> and <italic><tp:taxon-name>Stigmatopoea</tp:taxon-name></italic> have the stigma more or less parallel-sided or slightly expanded distally. Unfortunately, the stigma often curls as specimens dry after death, and this feature then not only becomes difficult to assess properly, but is often illustrated in the curled position giving a misleading impression of the true form. For example, the shape of the stigma is difficult to discern on the holotype of <italic><tp:taxon-name>Lorenzopius calycomyzae</tp:taxon-name></italic> (<xref ref-type="fig" rid="F16">Fig. 62</xref>). However, the shape is more readily discernible in the holotype of <italic><tp:taxon-name>Lorenzopius tubulatus</tp:taxon-name></italic> (<xref ref-type="fig" rid="F17">Fig. 68</xref>) and in several other specimens of <italic><tp:taxon-name>Lorenzopius</tp:taxon-name></italic> available for examination (from CNC and TAMU), and these clearly show a parallel-sided stigma.</p><p>We recognize two distinct species groups within <italic><tp:taxon-name>Lorenzopius</tp:taxon-name></italic>: the <italic>calycomyzae</italic> species group containing the orginially included species <italic><tp:taxon-name>Lorenzopius calycomyzae</tp:taxon-name></italic>, <italic><tp:taxon-name>Lorenzopius tubulatus</tp:taxon-name></italic>, and <italic><tp:taxon-name>Lorenzopius sanlorenzensis</tp:taxon-name></italic> and a second group typified by <italic><tp:taxon-name>Lorenzopius euryteniformis</tp:taxon-name></italic> (Fischer), new combination. All have same basic wing venation and petiole. The precoxal sulcus is distinctly sculptured in the <italic>calycomyzae</italic> species group (<xref ref-type="fig" rid="F17">Fig. 69</xref>) but the distinctly impressed sulcus is unsculptured or nearly so in the <italic>euryteniformis</italic> species group (<xref ref-type="fig" rid="F17">Fig. 66</xref>). The smallest specimens of the <italic>calycomyzae</italic> species group examined during this study are slightly larger than the largest available specimens of the <italic>euryteniformis</italic> species group and perhaps as a consequence they tend to have slightly longer notauli and more sculpture bordering the supra-marginal carina extending from the base of the notaulus to the tegula. Most of the species we have examined from the <italic>euryteniformis</italic> species group have reduced propodeal sculpture with the areola clearly visible (<xref ref-type="fig" rid="F18">Figs 72</xref>, <!--PageBreak--><xref ref-type="fig" rid="F18">73</xref>). In addition to holotypes of <italic><tp:taxon-name>Lorenzopius tubulatus</tp:taxon-name></italic> and <italic><tp:taxon-name>Lorenzopius sanlorenzensis</tp:taxon-name></italic> and the holotype and paratypes of <italic><tp:taxon-name>Lorenzopius calycomyzae</tp:taxon-name></italic>, we have seen two additional specimens from <tp:taxon-name>Argentina</tp:taxon-name> (TAMU), and one specimen each from Peru and Costa Rica (both CNC) representing the <italic>calycomyzae</italic> species group. RAW has examined 17 specimens representing the <italic>euryteniformis</italic> species group in addition to the holotype of <italic><tp:taxon-name>Lorenzopius euryteniformis</tp:taxon-name></italic>. The material examined includes specimens housed in TAMU and CNC collected in Bolivia, Colombia, Costa Rica, Dominican Republic, Guatemala, and Mexico (as far north as Monterrey in Nuevo Leon).</p><p>Lengthy descriptions (<xref ref-type="bibr" rid="B10">Fischer 1963</xref>, <xref ref-type="bibr" rid="B11">1964</xref>, <xref ref-type="bibr" rid="B21">1979</xref>, <xref ref-type="bibr" rid="B47">van Achterberg and Salvo 1997</xref>) and some redescriptions (<xref ref-type="bibr" rid="B19">Fischer 1977</xref>) are available for the described species of <italic><tp:taxon-name>Lorenzopius</tp:taxon-name></italic> and <xref ref-type="bibr" rid="B47">van Achterberg and Salvo (1997)</xref> provide a useful key to the species of the <italic>calycomyzae</italic> species group. Species pages for <italic><tp:taxon-name>Lorenzopius calycomyzae</tp:taxon-name></italic> (<xref ref-type="fig" rid="F2">Figs 6</xref>, <xref ref-type="fig" rid="F14">55</xref>, <xref ref-type="fig" rid="F15">58</xref>, <xref ref-type="fig" rid="F15">60</xref>–<xref ref-type="fig" rid="F16">62</xref>), <italic><tp:taxon-name>Lorenzopius tubulatus</tp:taxon-name></italic> (<xref ref-type="fig" rid="F1">Figs 3</xref>, <xref ref-type="fig" rid="F17">68, 69</xref>) and <italic><tp:taxon-name>Lorenzopius euryteniformis</tp:taxon-name></italic> (<xref ref-type="fig" rid="F17">Figs 66, 67</xref>, <xref ref-type="fig" rid="F18">70–73</xref>) can be found at http://peet.tamu.edu/projects/8/public/site/wharton_lab/home. The described species are readily differentiated. T1 is exceptionally long and narrow in <italic><tp:taxon-name>Lorenzopius tubulatus</tp:taxon-name></italic> (at least 4 × longer than apical width) and this species has darker legs than the others, with most of the hind femur dark brown. T1 is about 3 × longer than apical width in the other two species of the <italic>calycomyzae</italic> species group and the hind femora are yellow. The presence of a pair of pits on T1 is thus far a unique feature of <italic><tp:taxon-name>Lorenzopius calycomyzae</tp:taxon-name></italic> within <italic><tp:taxon-name>Lorenzopius</tp:taxon-name></italic> and this species is also characterized by orange markings dorsally in the middle of the mesosoma. The metasoma is darker in <italic><tp:taxon-name>Lorenzopius sanlorenzensis</tp:taxon-name></italic>, with T2+3 dark brown in this species and largely yellow in the other two members of the <italic>calycomyzae</italic> species group. <italic><tp:taxon-name>Lorenzopius euryteniformis</tp:taxon-name></italic> lacks sculpture within the depression of the precoxal sulcus.</p><p>The type species of <italic><tp:taxon-name>Lorenzopius</tp:taxon-name></italic> was described from specimens reared from <italic><tp:taxon-name>Calycomyza mikaniae</tp:taxon-name></italic> Spencer, a leafminer in the family <tp:taxon-name>Agromyzidae</tp:taxon-name>. RAW has also seen specimens from Colombia of a species nearly identical to <italic><tp:taxon-name>Lorenzopius euryteniformis</tp:taxon-name></italic> that was also reared from an agromyzid leafminer. No other host records are known for this genus but given the general similarity of the habitus and the length and shape of the ovipositor, we predict that other species will also prove to be agromyzid leafminer parasitoids.</p></tp:treatment-sec><tp:treatment-sec><!--Section generated to contain objects referenced in tp:taxon-treatment.--><fig id="F2" position="float" orientation="portrait"><label>Figures 5–8.</label><caption><p>T1 and S1, arrows at posterior margin of S1. <bold>5</bold> <italic><tp:taxon-name>Eurytenes (Stigmatopoea) macrocerus</tp:taxon-name></italic> (Thomson) <bold>6</bold> <italic><tp:taxon-name>Lorenzopius calicomyzae</tp:taxon-name></italic> van Achterberg and Salvo, holotype female <bold>7</bold> <italic><tp:taxon-name>Eurytenes (Stigmatopoea) maya</tp:taxon-name></italic> Wharton sp. n., paratype female <bold>8</bold> <italic><tp:taxon-name>Tubiformopius tubigaster</tp:taxon-name></italic> (Fischer), holotype male.</p></caption><graphic xmlns:xlink="http://www.w3.org/1999/xlink" xlink:href="ZooKeys-243-027-g002.jpg" position="float" orientation="portrait" xlink:type="simple"/></fig><fig id="F16" position="float" orientation="portrait"><label>Figures 62–65.</label><caption><p>Opiinae. <bold>62</bold> <italic><tp:taxon-name>Lorenzopius calycomyzae</tp:taxon-name></italic> van Achterberg and Salvo, holotype female, wings <bold>63 </bold><italic><tp:taxon-name>Tubiformopius tubigaster</tp:taxon-name></italic> (Fischer), holotype male, lateral view showing T1, S1, and wing base <bold>64</bold> <italic><tp:taxon-name>Eurytenes (Stigmatopoea) maya</tp:taxon-name></italic> Wharton, sp. n., paratype male, fore wing <bold>65</bold> <italic><tp:taxon-name>Tubiformopius tubigaster</tp:taxon-name></italic>, holotype male, habitus.</p></caption><graphic xmlns:xlink="http://www.w3.org/1999/xlink" xlink:href="ZooKeys-243-027-g016.jpg" position="float" orientation="portrait" xlink:type="simple"/></fig><fig id="F17" position="float" orientation="portrait"><label>Figures 66–69.</label><caption><p><italic><tp:taxon-name>Lorenzopius</tp:taxon-name></italic> spp. <bold>66</bold> <italic><tp:taxon-name>Lorenzopius euryteniformis</tp:taxon-name></italic> (Fischer), holotype male, dorsal-lateral view showing unsculptured precoxal sulcus <bold>67</bold> <italic><tp:taxon-name>Lorenzopius euryteniformis</tp:taxon-name></italic>, holotype male, habitus <bold>68</bold> <italic><tp:taxon-name>Lorenzopius tubulatus</tp:taxon-name></italic> (Fischer), holotype female, habitus <bold>69</bold> <italic><tp:taxon-name>Lorenzopius tubulatus</tp:taxon-name></italic>, holotype female, mesosoma, lateral view showing sculptured precoxal sulcus.</p></caption><graphic xmlns:xlink="http://www.w3.org/1999/xlink" xlink:href="ZooKeys-243-027-g017.jpg" position="float" orientation="portrait" xlink:type="simple"/></fig><fig id="F18" position="float" orientation="portrait"><label>Figures 70–73.</label><caption><p><italic><tp:taxon-name>Lorenzopius euryteniformis</tp:taxon-name></italic>, holotype male. <bold>70</bold> face <bold>71</bold> mesoscutum and head, dorsal-lateral view <bold>72</bold> propodeum and T1–3 <bold>73</bold> propodeum and metasoma.</p></caption><graphic xmlns:xlink="http://www.w3.org/1999/xlink" xlink:href="ZooKeys-243-027-g018.jpg" position="float" orientation="portrait" xlink:type="simple"/></fig><fig id="F14" position="float" orientation="portrait"><label>Figures 54–57.</label><caption><p><italic><tp:taxon-name>Eurytenes</tp:taxon-name></italic> (<italic><tp:taxon-name>Stigmatopoea</tp:taxon-name></italic>) and <italic><tp:taxon-name>Lorenzopius</tp:taxon-name></italic>. <bold>54</bold> <italic>ES</italic>.) <italic>macrocerus</italic> (Thomson), mesosoma and metasoma, dorsal view <bold>55</bold> <italic><tp:taxon-name>Lorenzopius calycomyzae</tp:taxon-name></italic> van Achterberg and Salvo, holotype female, T1, dorsal view <bold>56</bold> <italic>ES</italic>.) <italic>maya</italic> Wharton sp. n., paratype female, propodeum and T1, dorsal view <bold>57</bold> <italic>ES</italic>.) <italic>norrbomi</italic> Wharton sp. n., holotype female, mesosoma and metasoma, dorsal view.</p></caption><graphic xmlns:xlink="http://www.w3.org/1999/xlink" xlink:href="ZooKeys-243-027-g014.jpg" position="float" orientation="portrait" xlink:type="simple"/></fig><fig id="F15" position="float" orientation="portrait"><label>Figures 58–61.</label><caption><p><italic><tp:taxon-name>Lorenzopius</tp:taxon-name></italic> and <italic><tp:taxon-name>Eurytenes</tp:taxon-name></italic> (<italic><tp:taxon-name>Stigmatopoea</tp:taxon-name></italic>). <bold>58</bold> <italic><tp:taxon-name>Lorenzopius calycomyzae</tp:taxon-name></italic> van Achterberg and Salvo, holotype female, face <bold>59</bold> <italic>ES</italic>.) <italic>maya</italic> Wharton sp. n., propodeum and T1 <bold>60</bold> <italic><tp:taxon-name>Lorenzopius calycomyzae</tp:taxon-name></italic>, propodeum <bold>61</bold> <italic><tp:taxon-name>Lorenzopius calycomyzae</tp:taxon-name></italic>, head and mesoscutum, dorsal view.</p></caption><graphic xmlns:xlink="http://www.w3.org/1999/xlink" xlink:href="ZooKeys-243-027-g015.jpg" position="float" orientation="portrait" xlink:type="simple"/></fig><fig id="F1" position="float" orientation="portrait"><label>Figures 1–4.</label><caption><p>Occipital carina. <bold>1</bold> <italic><tp:taxon-name>Opius (Bellopius) bellus</tp:taxon-name></italic> Gahan, carina completely absent <bold>2</bold> <italic><tp:taxon-name>Diachasmimorpha mellea</tp:taxon-name></italic> (Gahan), arrow at dorsal end of carina <bold>3</bold> <italic><tp:taxon-name>Lorenzopius tubulatus</tp:taxon-name></italic> (Fischer), holotype female, arrow at dorsal end of carina <bold>4</bold> <italic><tp:taxon-name>Diachasmimorpha sanguinea</tp:taxon-name></italic> (Ashmead), arrow at dorsal end of weak carina.</p></caption><graphic xmlns:xlink="http://www.w3.org/1999/xlink" xlink:href="ZooKeys-243-027-g001.jpg" position="float" orientation="portrait" xlink:type="simple"/></fig></tp:treatment-sec><ref-list><ref id="B54"><mixed-citation xmlns:xlink="http://www.w3.org/1999/xlink" xlink:type="simple"><person-group><name name-style="western"><surname>Wharton</surname><given-names>RA</given-names></name></person-group> (<year>1988</year>)<article-title> Classification of the braconid subfamily Opiinae (Hymenoptera).</article-title><source>The Canadian Entomologist </source><volume>120</volume>: <fpage>333</fpage>-<lpage>360</lpage>. doi: <ext-link ext-link-type="uri" xlink:href="http://dx.doi.org/10.4039/Ent120333-4" xlink:type="simple">10.4039/Ent120333-4</ext-link></mixed-citation></ref><ref id="B10"><mixed-citation xmlns:xlink="http://www.w3.org/1999/xlink" xlink:type="simple"><person-group><name name-style="western"><surname>Fischer</surname><given-names>M</given-names></name></person-group> (<year>1963</year>)<article-title> Die Opius-Arten der neotropischen Region (Hymenoptera, Braconidae).</article-title><source>Polskie Pismo Entomologiczne </source><volume>33</volume>: <fpage>253</fpage>-<lpage>409</lpage>.</mixed-citation></ref><ref id="B11"><mixed-citation xmlns:xlink="http://www.w3.org/1999/xlink" xlink:type="simple"><person-group><name name-style="western"><surname>Fischer</surname><given-names>M</given-names></name></person-group> (<year>1964</year>)<article-title> Revision der neotropischen Opiinae (Hymenoptera: Braconidae).</article-title><source>Reichenbachia </source><volume>3</volume>: <fpage>1</fpage>-<lpage>67</lpage>.</mixed-citation></ref><ref id="B21"><mixed-citation xmlns:xlink="http://www.w3.org/1999/xlink" xlink:type="simple"><person-group><name name-style="western"><surname>Fischer</surname><given-names>M</given-names></name></person-group> (<year>1979</year>)<article-title> Zur Kenntnis der Artenvielfalt bei den Opiinen-Wespen in der neotropischen Region (Hymenoptera, Braconidae, Opiinae).</article-title><source>Polskie Pismo Entomologiczne </source><volume>49</volume>: <fpage>227</fpage>-<lpage>297</lpage>.</mixed-citation></ref><ref id="B47"><mixed-citation xmlns:xlink="http://www.w3.org/1999/xlink" xlink:type="simple"><person-group><name name-style="western"><surname>Van Achterberg</surname><given-names>C</given-names></name><name name-style="western"><surname>Salvo</surname><given-names>A</given-names></name></person-group> (<year>1997</year>)<article-title> Reared Opiinae (Hymenoptera: Braconidae) from Argentina.</article-title><source>Zoologische Mededelingen Leiden </source><volume>71</volume>: <fpage>189</fpage>-<lpage>214</lpage>.</mixed-citation></ref><ref id="B19"><mixed-citation xmlns:xlink="http://www.w3.org/1999/xlink" xlink:type="simple"><person-group><name name-style="western"><surname>Fischer</surname><given-names>M</given-names></name></person-group> (<year>1977</year>)<article-title> Hymenoptera, Braconidae (Opiinae II-Amerika).</article-title><source>Das Tierreich </source><volume>96</volume>: <fpage>1</fpage>-<lpage>1001</lpage>.</mixed-citation></ref></ref-list></tp:taxon-treatment>
