# Supplementary material for: New neotropical species of Opiinae (Hymenoptera, Braconidae) reared from fruit-infesting and leaf-mining Tephritidae (Diptera) with comments on the Diachasmimorpha mexicana species group and the genera Lorenzopius and Tubiformopius
Source: Zookeys. 2012 Nov 16;(243):27–82. doi: 10.3897/zookeys.243.3990 (PMC3697044; doi:10.3897/zookeys.243.3990)
Supplement: XML Treatment for Lorenzopius euryteniformis [file zookeys.243.3990-treatment11.xml]

<!DOCTYPE tp:taxon-treatment
  PUBLIC "-//TaxonX//DTD Taxonomic Treatment Publishing DTD v0 20100105//EN" "tax-treatment-NSO.dtd">
<tp:taxon-treatment xmlns:tp="http://www.plazi.org/taxpub"><tp:treatment-meta><mixed-citation publication-type="journal"><person-group><name><surname>Wharton</surname><given-names>Robert</given-names></name><name><surname>Ward</surname><given-names>Lauren</given-names></name><name><surname>Miko</surname><given-names>Istvan</given-names></name></person-group><article-title>New neotropical species of Opiinae (Hymenoptera, Braconidae) reared from fruit-infesting and leaf-mining Tephritidae (Diptera) with comments on the 
                    <italic>Diachasmimorpha mexicana</italic> species group and the genera 
                    <italic>Lorenzopius</italic> and 
                    <italic>Tubiformopius</italic>
                </article-title><source>Zookeys</source><day>16</day><month>11</month><year>2012</year><volume>2012</volume><issue>243</issue><fpage>27</fpage><lpage>82</lpage><pub-id pub-id-type="doi">10.3897/zookeys.243.3990</pub-id></mixed-citation></tp:treatment-meta><tp:nomenclature><tp:taxon-name>
                        <tp:taxon-name-part taxon-name-part-type="genus">Lorenzopius</tp:taxon-name-part>
                        <tp:taxon-name-part taxon-name-part-type="species">euryteniformis</tp:taxon-name-part>
                    <object-id xmlns:xlink="http://www.w3.org/1999/xlink" xlink:type="simple">http://species-id.net/wiki/Lorenzopius_euryteniformis</object-id>
								</tp:taxon-name><tp:taxon-authority>Fischer, 1963</tp:taxon-authority><tp:taxon-status xmlns:xlink="http://www.w3.org/1999/xlink" xlink:type="simple">comb. n.</tp:taxon-status><xref ref-type="fig" rid="F17">Figs 66, 67</xref><xref ref-type="fig" rid="F18">70–73</xref><tp:nomenclature-citation-list><tp:nomenclature-citation><tp:taxon-name>Opius euryteniformis</tp:taxon-name><comment> Fischer, 1963: 288–290. Holotype male NHMW (examined).</comment></tp:nomenclature-citation><tp:nomenclature-citation><tp:taxon-name>Opius (Nosopoea) euryteniformis</tp:taxon-name><comment>: <xref ref-type="bibr" rid="B19">Fischer 1977</xref>: 195, 206–208.</comment></tp:nomenclature-citation></tp:nomenclature-citation-list></tp:nomenclature><tp:treatment-sec sec-type="Type locality"><title>Type locality.</title><p>Costa Rica, Mount Irazu, 2200–2300 m.</p></tp:treatment-sec><tp:treatment-sec sec-type="Type material"><title>Type material.</title><p>Holotype. Male (NHMW), first label, first line: Costa Rica, Irazu, second line: 2200–2300 m, 21–28. third line: V.’30. Reimoser Second label, first line: Opius second line: euryteniformis third line: sp. n. fourth line: det. Fischer Third label: Holotype [purple], Fourth label: NHMW<!--PageBreak--></p></tp:treatment-sec><tp:treatment-sec sec-type="Diagnosis"><title>Diagnosis.</title><p>Holotype male. Head in dorsal view with temples neither receding nor expanded beyond eyes; in lateral view, eye about 1.6 × longer than temple. Labrum partly exposed between clypeus and mandibles (<xref ref-type="fig" rid="F18">Fig. 70</xref>); clypeus about twice as wide as tall, flat or nearly so, not distinctly protruding in profile, ventral margin truncate to very weakly concave. Mandible without basal lobe. Malar space well developed, <!--PageBreak-->longer than basal width of mandible; malar sulcus deeply impressed. Antenna with 27 flagellomeres. Pronotum dorsally not visible in holotype. Disc of mesoscutum nearly bare, with scattered setae along margin of anterior declivity and a single pair of setae arising about midlength of notauli; notaulus extending posteriorly along anterior 0.3 of disc, less than half distance to small, deep, round midpit; supra-marginal carina distinct anteriorly, not extending to level of tegula. Scuto-scutellar sulcus relatively narrow (<xref ref-type="fig" rid="F18">Fig. 71</xref>), densely crenulate throughout. Precoxal sulcus distinctly impressed, long, narrow, completely unsculptured. Propodeum largely smooth with broad, pentagonal areola on posterior 0.65, anterior 0.35 with median carina. Fore wing stigma long, narrow, with some postmortem curling, but at least 4.5 × longer than width at r1; r1 arising from basal 0.3; second submarginal cell long, weakly converging distally, 3RSa 1.7 × longer than 2RS; 1RS 0.2 × length of 1M; m-cu postfurcal; 2CUb arising a little above middle of hind margin of first subdiscal cell, 2cu-a present, tubular. T1 long, narrow, apparently fused ventrally with S1 for most of its length, 4x longer than apical width, apex as wide as base; surface completely striate. T2 and following smooth, polished.<!--PageBreak--></p></tp:treatment-sec><tp:treatment-sec sec-type="Biology"><title>Biology. </title><p>Unknown.</p></tp:treatment-sec><tp:treatment-sec sec-type="Remarks"><title>Remarks.</title><p>Placement of this species in <italic><tp:taxon-name>Lorenzopius</tp:taxon-name></italic> is based on the wing venation and long S1, which is 0.65 × length of T1 in the male holotype; S1 appears fused to T1. See additional comments on species groups under the remarks section for the genus.</p><p>The holotype bears a single data label containing the information given above. However, the label data listed in the original description are as follows: “Costa Rica, La Caja bei San José, H. Schmidt”. As this species was described from a single male specimen, and the specimen from Irazu labeled as the holotype matches the original description, it is likely that the locality data in the original publication is an inadvertent error. The new species described immediately before <italic>euryteniformis</italic> in the same publication is from the La Caja locality. The type locality should therefore be Irazu (a mountain in Costa Rica), somewhere in the 2200–2300 m range in elevation.</p><fig id="F17" position="float" orientation="portrait"><label>Figures 66–69.</label><caption><p><italic><tp:taxon-name>Lorenzopius</tp:taxon-name></italic> spp. <bold>66</bold> <italic><tp:taxon-name>Lorenzopius euryteniformis</tp:taxon-name></italic> (Fischer), holotype male, dorsal-lateral view showing unsculptured precoxal sulcus <bold>67</bold> <italic><tp:taxon-name>Lorenzopius euryteniformis</tp:taxon-name></italic>, holotype male, habitus <bold>68</bold> <italic><tp:taxon-name>Lorenzopius tubulatus</tp:taxon-name></italic> (Fischer), holotype female, habitus <bold>69</bold> <italic><tp:taxon-name>Lorenzopius tubulatus</tp:taxon-name></italic>, holotype female, mesosoma, lateral view showing sculptured precoxal sulcus.</p></caption><graphic xmlns:xlink="http://www.w3.org/1999/xlink" xlink:href="ZooKeys-243-027-g017.jpg" position="float" orientation="portrait" xlink:type="simple"/></fig><fig id="F18" position="float" orientation="portrait"><label>Figures 70–73.</label><caption><p><italic><tp:taxon-name>Lorenzopius euryteniformis</tp:taxon-name></italic>, holotype male. <bold>70</bold> face <bold>71</bold> mesoscutum and head, dorsal-lateral view <bold>72</bold> propodeum and T1–3 <bold>73</bold> propodeum and metasoma.</p></caption><graphic xmlns:xlink="http://www.w3.org/1999/xlink" xlink:href="ZooKeys-243-027-g018.jpg" position="float" orientation="portrait" xlink:type="simple"/></fig></tp:treatment-sec><ref-list><ref id="B19"><mixed-citation xmlns:xlink="http://www.w3.org/1999/xlink" xlink:type="simple"><person-group><name name-style="western"><surname>Fischer</surname><given-names>M</given-names></name></person-group> (<year>1977</year>)<article-title> Hymenoptera, Braconidae (Opiinae II-Amerika).</article-title><source>Das Tierreich </source><volume>96</volume>: <fpage>1</fpage>-<lpage>1001</lpage>.</mixed-citation></ref></ref-list></tp:taxon-treatment>
