# Supplementary material for: New neotropical species of Opiinae (Hymenoptera, Braconidae) reared from fruit-infesting and leaf-mining Tephritidae (Diptera) with comments on the Diachasmimorpha mexicana species group and the genera Lorenzopius and Tubiformopius
Source: Zookeys. 2012 Nov 16;(243):27–82. doi: 10.3897/zookeys.243.3990 (PMC3697044; doi:10.3897/zookeys.243.3990)
Supplement: XML Treatment for Opius [file zookeys.243.3990-treatment12.xml]

<!DOCTYPE tp:taxon-treatment
  PUBLIC "-//TaxonX//DTD Taxonomic Treatment Publishing DTD v0 20100105//EN" "tax-treatment-NSO.dtd">
<tp:taxon-treatment xmlns:tp="http://www.plazi.org/taxpub"><tp:treatment-meta><mixed-citation publication-type="journal"><person-group><name><surname>Wharton</surname><given-names>Robert</given-names></name><name><surname>Ward</surname><given-names>Lauren</given-names></name><name><surname>Miko</surname><given-names>Istvan</given-names></name></person-group><article-title>New neotropical species of Opiinae (Hymenoptera, Braconidae) reared from fruit-infesting and leaf-mining Tephritidae (Diptera) with comments on the 
                    <italic>Diachasmimorpha mexicana</italic> species group and the genera 
                    <italic>Lorenzopius</italic> and 
                    <italic>Tubiformopius</italic>
                </article-title><source>Zookeys</source><day>16</day><month>11</month><year>2012</year><volume>2012</volume><issue>243</issue><fpage>27</fpage><lpage>82</lpage><pub-id pub-id-type="doi">10.3897/zookeys.243.3990</pub-id></mixed-citation></tp:treatment-meta><tp:nomenclature><tp:taxon-name>
                        <tp:taxon-name-part taxon-name-part-type="genus">Opius</tp:taxon-name-part>
                    <object-id xmlns:xlink="http://www.w3.org/1999/xlink" xlink:type="simple">http://species-id.net/wiki/Opius</object-id>
								</tp:taxon-name><tp:taxon-authority>Wesmael</tp:taxon-authority><tp:nomenclature-citation-list><tp:nomenclature-citation><tp:taxon-name>Opius</tp:taxon-name><comment> Wesmael, 1835: 115. Type species: <italic><tp:taxon-name>Opius pallipes</tp:taxon-name></italic> Wesmael, 1835. Subsequent designation (<xref ref-type="bibr" rid="B53">Wharton 1987b</xref>, <xref ref-type="bibr" rid="B30">ICZN 1988</xref>).</comment></tp:nomenclature-citation></tp:nomenclature-citation-list></tp:nomenclature><tp:treatment-sec sec-type="Remarks"><title>Remarks.</title><p><xref ref-type="bibr" rid="B47">Van Achterberg and Salvo (1997)</xref> restricted the name <italic><tp:taxon-name>Opius</tp:taxon-name></italic> to species with a basal lobe on the mandible, referring to a classification in press that has yet to be published. A major concern in this regard is that the type species of <italic><tp:taxon-name>Biosteres</tp:taxon-name></italic> Foerster, another large genus within the <tp:taxon-name>Opiinae</tp:taxon-name>, also has a basal mandibular lobe. Until a more complete classification is offered, we prefer to treat <italic><tp:taxon-name>Opius</tp:taxon-name></italic> in a much broader sense as<!--PageBreak--> a repository for the bulk of the <tp:taxon-name>Opiinae</tp:taxon-name> whose relationships remain uncertain, largely following the approach of <xref ref-type="bibr" rid="B18">Fischer (1972)</xref> and <xref ref-type="bibr" rid="B55">Wharton (1997)</xref>.</p><p>Diagnoses are presented below for two species that represent a fairly diverse group of neotropical <tp:taxon-name>Opiinae</tp:taxon-name> that differ from both <italic><tp:taxon-name>Lorenzopius</tp:taxon-name></italic> and <italic><tp:taxon-name>Tubiformopius</tp:taxon-name></italic> in several features. These species all have a narrow, parallel-sided T1 and distinctly visible S1, though S1 is never as long as in <italic><tp:taxon-name>Lorenzopius</tp:taxon-name></italic>, and seldom as long as in <italic><tp:taxon-name>Tubiformopius</tp:taxon-name></italic>. Ultimately, the relationships of genus group taxa such as <italic><tp:taxon-name>Eurytenes</tp:taxon-name></italic> s.l., <italic><tp:taxon-name>Lorenzopius</tp:taxon-name></italic>, and <italic><tp:taxon-name>Tubiformopius</tp:taxon-name></italic> will have to be carefully considered in order to place the many neotropical species with a distinct S1.</p></tp:treatment-sec><ref-list><ref id="B53"><mixed-citation xmlns:xlink="http://www.w3.org/1999/xlink" xlink:type="simple"><person-group><name name-style="western"><surname>Wharton</surname><given-names>RA</given-names></name></person-group> (<year>1987b</year>)<article-title> <italic>Opius</italic> Wesmael, 1835 (Insecta: Hymenoptera): proposed designaton of <italic>Opius pallipes</italic> Wesmael, 1835 as type species. Z. N. (S.) 2561.</article-title><source>Bulletin of Zoological Nomenclature </source><volume>43</volume>: <fpage>369</fpage>-<lpage>371</lpage>.</mixed-citation></ref><ref id="B30"><mixed-citation xmlns:xlink="http://www.w3.org/1999/xlink" xlink:type="simple"><person-group><name name-style="western"><surname>International Commission on Zoological</surname><given-names>Nomenclature</given-names></name></person-group> (<year>1988</year>)<article-title> Opinion 1497. <italic>Opius</italic> Wesmael, 1835 (Insecta, Hymenoptera): <italic>Opius pallipes</italic> Wesmael, 1835 designated as type species.</article-title><source>Bulletin of Zoological Nomenclature </source><volume>45</volume>: <fpage>175</fpage>-<lpage>176</lpage>.</mixed-citation></ref><ref id="B47"><mixed-citation xmlns:xlink="http://www.w3.org/1999/xlink" xlink:type="simple"><person-group><name name-style="western"><surname>Van Achterberg</surname><given-names>C</given-names></name><name name-style="western"><surname>Salvo</surname><given-names>A</given-names></name></person-group> (<year>1997</year>)<article-title> Reared Opiinae (Hymenoptera: Braconidae) from Argentina.</article-title><source>Zoologische Mededelingen Leiden </source><volume>71</volume>: <fpage>189</fpage>-<lpage>214</lpage>.</mixed-citation></ref><ref id="B18"><mixed-citation xmlns:xlink="http://www.w3.org/1999/xlink" xlink:type="simple"><person-group><name name-style="western"><surname>Fischer</surname><given-names>M</given-names></name></person-group> (<year>1972</year>)<article-title> Hymenoptera Braconidae (Opiinae I).</article-title><source>Das Tierreich </source><volume>91</volume>: <fpage>1</fpage>-<lpage>620</lpage>.</mixed-citation></ref><ref id="B55"><mixed-citation xmlns:xlink="http://www.w3.org/1999/xlink" xlink:type="simple"><person-group><name name-style="western"><surname>Wharton</surname><given-names>RA</given-names></name></person-group> (<year>1997</year>)<article-title> Generic relationships of opiine Braconidae (Hymenoptera) parasitic on fruit-infesting Tephritidae (Diptera).</article-title><source>Contributions of the American Entomological Institute </source><volume>30</volume>: <fpage>1</fpage>-<lpage>53</lpage>.</mixed-citation></ref></ref-list></tp:taxon-treatment>
