# Supplementary material for: New neotropical species of Opiinae (Hymenoptera, Braconidae) reared from fruit-infesting and leaf-mining Tephritidae (Diptera) with comments on the Diachasmimorpha mexicana species group and the genera Lorenzopius and Tubiformopius
Source: Zookeys. 2012 Nov 16;(243):27–82. doi: 10.3897/zookeys.243.3990 (PMC3697044; doi:10.3897/zookeys.243.3990)
Supplement: XML Treatment for Opius incoligma [file zookeys.243.3990-treatment13.xml]

<!DOCTYPE tp:taxon-treatment
  PUBLIC "-//TaxonX//DTD Taxonomic Treatment Publishing DTD v0 20100105//EN" "tax-treatment-NSO.dtd">
<tp:taxon-treatment xmlns:tp="http://www.plazi.org/taxpub"><tp:treatment-meta><mixed-citation publication-type="journal"><person-group><name><surname>Wharton</surname><given-names>Robert</given-names></name><name><surname>Ward</surname><given-names>Lauren</given-names></name><name><surname>Miko</surname><given-names>Istvan</given-names></name></person-group><article-title>New neotropical species of Opiinae (Hymenoptera, Braconidae) reared from fruit-infesting and leaf-mining Tephritidae (Diptera) with comments on the 
                    <italic>Diachasmimorpha mexicana</italic> species group and the genera 
                    <italic>Lorenzopius</italic> and 
                    <italic>Tubiformopius</italic>
                </article-title><source>Zookeys</source><day>16</day><month>11</month><year>2012</year><volume>2012</volume><issue>243</issue><fpage>27</fpage><lpage>82</lpage><pub-id pub-id-type="doi">10.3897/zookeys.243.3990</pub-id></mixed-citation></tp:treatment-meta><tp:nomenclature><tp:taxon-name>
                        <tp:taxon-name-part taxon-name-part-type="genus">Opius</tp:taxon-name-part>
                        <tp:taxon-name-part taxon-name-part-type="species">incoligma</tp:taxon-name-part>
								<object-id xmlns:xlink="http://www.w3.org/1999/xlink" xlink:type="simple">http://species-id.net/wiki/Opius_incoligma</object-id>
								</tp:taxon-name><tp:taxon-authority>Fischer</tp:taxon-authority><xref ref-type="fig" rid="F19">Figs 74–77</xref><xref ref-type="fig" rid="F20">81</xref><tp:nomenclature-citation-list><tp:nomenclature-citation><tp:taxon-name>Opius (Nosopaeopius) incoligma</tp:taxon-name><comment> Fischer, 1979: 274–276. Holotype female AEIC (examined).</comment></tp:nomenclature-citation><tp:nomenclature-citation><tp:taxon-name>Opius (Nosopaeopius) incoligma</tp:taxon-name><comment>: <xref ref-type="bibr" rid="B65">Yu et al. 2005</xref>, <xref ref-type="bibr" rid="B66">2012</xref> (electronic catalogs).</comment></tp:nomenclature-citation></tp:nomenclature-citation-list></tp:nomenclature><tp:treatment-sec sec-type="Type locality"><title>Type locality.</title><p>Colombia, Magdalena, 41 km south of Sta. Marta, 7000 ft.</p></tp:treatment-sec><tp:treatment-sec sec-type="Type material"><title>Type material.</title><p>Holotype. Female (AEIC), first label, first line: 41Km S.St. Marta second line: Magd., Colombia third line: V.6.1973 7000 ft. fourth line: Howden&amp;Campbell second label [red]: Holotype third label, first line: [female symbol] Opius second line: incoligma third line: Holotype fourth line: det Fischer sp. n.</p></tp:treatment-sec><tp:treatment-sec sec-type="Diagnosis"><title>Diagnosis.</title><p>Holotype female. Labrum completely concealed by mandibles; clypeus nearly as tall as wide, flat, not protruding, ventral margin convex. Mandible without basal lobe, distinctly narrowing apically to narrow, bifid tooth. Malar space distinct, malar sulcus deep, distinct. Antenna with 33 flagellomeres. Pronotum dorsally without pronope or distinct pit, mostly unsculptured, crenulate posterior margin broadly interrupted medially. Disc of mesoscutum nearly bare, with a few setae along traces of notauli; midpit small, distinct, narrowly elongate; notauli weak, present as very short, weakly sculptured grooves directed posterior-medially from and along edge of anterior declivity, not extending posteriorly onto disc of mesoscutum; distinct supra-marginal carina extending laterally from base of notaulus to tegula. Scuto-scutellar sulcus narrow (about 6–7 × wider than long but difficult to measure), crenulate throughout. Precoxal sulcus distinct, moderately deep, long, completely unsculptured, somewhat vertically oriented as in <italic><tp:taxon-name>Lorenzopius</tp:taxon-name></italic>. Propodeum granular rugose, with very short median carina anteriorly, densely setose throughout. Fore wing stigma parallel-sided to weakly expanded apically; r1 longer than stigma width; second submarginal cell long, weakly narrowing distally; m-cu weakly postfurcal; 2CUb arising distinctly above middle of first subdiscal cell, 2CUa nearly absent. Hind coxa smooth; hind femur slender, <!--PageBreak-->weakly bilobed. T1 weakly strigose, irregularly sculptured with smooth patches; dorsal carina short but distinct; lateral carina very well developed, extending from junction with dorsal carina to apex, passing ventrad spiracle; dorsope shallow, indistinct, laterope shallow, weakly indicated by a long, narrow groove; T1 spiracle situated slightly posteriad midlength of T1; T1 narrow, parallel-sided, 2.6 × longer than apical width; no visible membrane between S1 and T1, though lateral margin between the two clearly visible; S1 0.35 × length of T1.</p></tp:treatment-sec><tp:treatment-sec sec-type="Remarks"><title>Remarks.</title><p>The venation (<xref ref-type="fig" rid="F19">Fig. 75</xref>) and features of the first metasomal segment (<xref ref-type="fig" rid="F19">Figs 77</xref>, <xref ref-type="fig" rid="F20">81</xref>) suggest a relationship to <italic><tp:taxon-name>Eurytenes</tp:taxon-name></italic> (<italic><tp:taxon-name>Stigmatopoea</tp:taxon-name></italic>), but this species di<!--PageBreak-->ffers most remarkably by the completely concealed labrum (<xref ref-type="fig" rid="F19">Fig. 74</xref>). Also, unlike the other species of <italic><tp:taxon-name>Eurytenes</tp:taxon-name></italic>, <italic><tp:taxon-name>Lorenzopius</tp:taxon-name></italic>, and <italic><tp:taxon-name>Tubiformopius</tp:taxon-name></italic> treated here, the individual flagellomeres are long throughout in <italic><tp:taxon-name>Opius incoligma</tp:taxon-name></italic> but notably decreasing in length in the other species.</p><fig id="F19" position="float" orientation="portrait"><label>Figures 74–77.</label><caption><p><italic><tp:taxon-name>Opius incoligma</tp:taxon-name></italic> Fischer, holotype female. <bold>74</bold> face <bold>75</bold> habitus <bold>76</bold> head and mesonotum, dorsal view <bold>77</bold> T1, lateral view.</p></caption><graphic xmlns:xlink="http://www.w3.org/1999/xlink" xlink:href="ZooKeys-243-027-g019.jpg" position="float" orientation="portrait" xlink:type="simple"/></fig><fig id="F20" position="float" orientation="portrait"><label>Figures 78–81.</label><caption><p><italic><tp:taxon-name>Opius</tp:taxon-name></italic> spp. <bold>78</bold> <italic><tp:taxon-name>Opius rugicoxis</tp:taxon-name></italic> Fischer, holotype female, face <bold>79</bold> <italic><tp:taxon-name>Opius rugicoxis</tp:taxon-name></italic>, holotype female, dorsal view <bold>80</bold> <italic><tp:taxon-name>Opius rugicoxis</tp:taxon-name></italic>, holotype female, propodeum and T1 <bold>81</bold> <italic><tp:taxon-name>Opius incoligma</tp:taxon-name></italic> Fischer, holotype female, dorsal-lateral view.</p></caption><graphic xmlns:xlink="http://www.w3.org/1999/xlink" xlink:href="ZooKeys-243-027-g020.jpg" position="float" orientation="portrait" xlink:type="simple"/></fig></tp:treatment-sec><ref-list><ref id="B65"><mixed-citation xmlns:xlink="http://www.w3.org/1999/xlink" xlink:type="simple"><person-group><name name-style="western"><surname>Yu</surname><given-names>DS</given-names></name><name name-style="western"><surname>Van Achterberg</surname><given-names>K</given-names></name><name name-style="western"><surname>Horstmann</surname><given-names>K</given-names></name></person-group> (<year>2005</year>)<source> World Ichneumonoidea 2004. Taxonomy, biology, morphology and distribution. Taxapad 2005. CD/DVD. Taxapad, Vancouver, <ext-link ext-link-type="uri" xlink:href="http://www.taxapad.com" xlink:type="simple">http://www.taxapad.com</ext-link></source></mixed-citation></ref><ref id="B66"><mixed-citation xmlns:xlink="http://www.w3.org/1999/xlink" xlink:type="simple"><person-group><name name-style="western"><surname>Yu</surname><given-names>DSK</given-names></name><name name-style="western"><surname>Van Achterberg</surname><given-names>C</given-names></name><name name-style="western"><surname>Horstmann</surname><given-names>K</given-names></name></person-group> (<year>2012</year>)<source> Taxapad 2012 – World Ichneumonoidea 2011. Taxonomy, biology, morphology and distribution. On USB Flash <ext-link ext-link-type="uri" xlink:href="http://drive.www.taxapad.com" xlink:type="simple">http://drive.www.taxapad.com</ext-link>, Ontario.</source></mixed-citation></ref></ref-list></tp:taxon-treatment>
