# Supplementary material for: New neotropical species of Opiinae (Hymenoptera, Braconidae) reared from fruit-infesting and leaf-mining Tephritidae (Diptera) with comments on the Diachasmimorpha mexicana species group and the genera Lorenzopius and Tubiformopius
Source: Zookeys. 2012 Nov 16;(243):27–82. doi: 10.3897/zookeys.243.3990 (PMC3697044; doi:10.3897/zookeys.243.3990)
Supplement: XML Treatment for Opius rugicoxis [file zookeys.243.3990-treatment14.xml]

<!DOCTYPE tp:taxon-treatment
  PUBLIC "-//TaxonX//DTD Taxonomic Treatment Publishing DTD v0 20100105//EN" "tax-treatment-NSO.dtd">
<tp:taxon-treatment xmlns:tp="http://www.plazi.org/taxpub"><tp:treatment-meta><mixed-citation publication-type="journal"><person-group><name><surname>Wharton</surname><given-names>Robert</given-names></name><name><surname>Ward</surname><given-names>Lauren</given-names></name><name><surname>Miko</surname><given-names>Istvan</given-names></name></person-group><article-title>New neotropical species of Opiinae (Hymenoptera, Braconidae) reared from fruit-infesting and leaf-mining Tephritidae (Diptera) with comments on the 
                    <italic>Diachasmimorpha mexicana</italic> species group and the genera 
                    <italic>Lorenzopius</italic> and 
                    <italic>Tubiformopius</italic>
                </article-title><source>Zookeys</source><day>16</day><month>11</month><year>2012</year><volume>2012</volume><issue>243</issue><fpage>27</fpage><lpage>82</lpage><pub-id pub-id-type="doi">10.3897/zookeys.243.3990</pub-id></mixed-citation></tp:treatment-meta><tp:nomenclature><tp:taxon-name>
                        <tp:taxon-name-part taxon-name-part-type="genus">Opius</tp:taxon-name-part>
                        <tp:taxon-name-part taxon-name-part-type="species">rugicoxis</tp:taxon-name-part>
                    <object-id xmlns:xlink="http://www.w3.org/1999/xlink" xlink:type="simple">http://species-id.net/wiki/Opius_rugicoxis</object-id>
								</tp:taxon-name><tp:taxon-authority>Fischer</tp:taxon-authority><xref ref-type="fig" rid="F20">Figs 78–80</xref><xref ref-type="fig" rid="F21">82, 83</xref><tp:nomenclature-citation-list><tp:nomenclature-citation><tp:taxon-name>Opius rugicoxis</tp:taxon-name><comment> Fischer, 1969: 251–254. Holotype female in AEIC (examined).</comment></tp:nomenclature-citation><tp:nomenclature-citation><tp:taxon-name>Opius (Stomosema) rugicoxis</tp:taxon-name><comment>: <xref ref-type="bibr" rid="B19">Fischer 1977</xref>: 223, 248–249 (key, redescription); <xref ref-type="bibr" rid="B65">Yu et al. 2005</xref>, <xref ref-type="bibr" rid="B66">2012</xref> (electronic catalogs).</comment></tp:nomenclature-citation></tp:nomenclature-citation-list></tp:nomenclature><tp:treatment-sec sec-type="Type locality"><title>Type locality.</title><p>Ecuador, Troya, 2900 m.</p></tp:treatment-sec><tp:treatment-sec sec-type="Type material"><title>Type material.</title><p>Holotype. Female (AEIC), first label, first line: Troya, Ecuador second line: VI. 10–13. 65 2900m. third line: Luis Pena second label [purple]: Holotype third label, first line: Opius [female symbol] second line: rugicoxis third line: det Fischer sp. n. fourth label, first line: Type no. second line: 659</p></tp:treatment-sec><tp:treatment-sec sec-type="Diagnosis"><title>Diagnosis.</title><p>Holotype female. Labrum completely concealed by mandibles (<xref ref-type="fig" rid="F20">Fig. 78</xref>); clypeus tall, flat, not protruding, ventral margin truncate. Mandible with broad, discrete basal lobe, apical half narrow, nearly parallel-sided. Malar space distinct; malar sulcus weak but present. Antenna with 25 flagellomeres. Pronotum not visible dorsally. Disc of mesoscutum (<xref ref-type="fig" rid="F20">Figs 79, 80</xref>) bare, midpit small, round; notauli weak, present as very short, weakly sculptured grooves directed posterior-medially from and along edge of anterior declivity, not extending posteriorly onto disc of mesoscutum; weak supra-marginal carina extending laterally from base of notaulus nearly to tegula. Scuto-scutellar sulcus narrow (5–6 × wider than long), crenulate throughout. Precoxal sulcus absent, thus unsculptured (<xref ref-type="fig" rid="F21">Fig. 83</xref>). Propodeum (<xref ref-type="fig" rid="F20">Fig. 80</xref>) completely granular rugose, without carinae, very sparsely setose. Fore wing (<xref ref-type="fig" rid="F21">Fig. 82</xref>) with stigma folded, shape not readily discernible; r1 shorter than stigma width; second submarginal cell long, distinctly narrowing distally; m-cu distinctly postfurcal; 2CUb arising below middle of first subdiscal cell. Hind coxa granular-rugose, hence the species name; hind femur slender, distinctly bilobed. T1 (<xref ref-type="fig" rid="F20">Figs 79, 80</xref>) completely striate, the striae curving medially from basal-lateral area adjacent dorsal tendon attachment, obscuring dorsal and lateral carinae; dorsope absent, laterope not apparent; T1 spiracle indistinct, situated posteriad midlength of T1; T1 nearly parallel-sided, 2.25 × longer than apical width; S1 appears fused to T1; S1 0.3 × length of T1.</p></tp:treatment-sec><tp:treatment-sec sec-type="Remarks"><title>Remarks.</title><p><xref ref-type="bibr" rid="B19">Fischer (1977)</xref> placed this species in his subgenus <italic><tp:taxon-name>Opius</tp:taxon-name></italic> (<italic><tp:taxon-name>Stomosema</tp:taxon-name></italic>), which he earlier (<xref ref-type="bibr" rid="B18">Fischer 1972</xref>) characterized on the basis of three features: a concealed labrum, absence of a mesoscutal midpit, and presence of sculpture in the precoxal sulcus. Unfortunately, the holotype has a small, shallow, but distinct mid<!--PageBreak-->pit (<xref ref-type="fig" rid="F20">Figs 79, 80</xref>) and lacks a precoxal sulcus (<xref ref-type="fig" rid="F21">Fig. 83</xref>). This species would therefore key to <italic><tp:taxon-name>Opius</tp:taxon-name></italic> (<italic><tp:taxon-name>Nosopaeopius</tp:taxon-name></italic>) in <xref ref-type="bibr" rid="B18">Fischer (1972)</xref> and <xref ref-type="bibr" rid="B25">Fischer (1999)</xref>. Regardless of subgeneric assignment, this species falls within <italic><tp:taxon-name>Opius</tp:taxon-name></italic> in the classifications of <xref ref-type="bibr" rid="B19">Fischer (1977</xref>, <xref ref-type="bibr" rid="B25">1999</xref>), <xref ref-type="bibr" rid="B47">van Achterberg and Salvo (1997)</xref>, and <xref ref-type="bibr" rid="B55">Wharton (1997)</xref>. The shape and sculpture of the first metasomal segment and the relatively long S1 suggest a relationship to <italic><tp:taxon-name>Tubiformopius</tp:taxon-name></italic>, but I exlude this species from <italic><tp:taxon-name>Tubiformopius</tp:taxon-name></italic> for the present time primarily on the basis of wing venation and from <italic><tp:taxon-name>Lorenzopius</tp:taxon-name></italic> on the basis of the form of the mandible.</p><fig id="F21" position="float" orientation="portrait"><label>Figures 82–83.</label><caption><p><italic><tp:taxon-name>Opius rugicoxis</tp:taxon-name></italic> Fischer, holotype female. <bold>82</bold> habitus <bold>83</bold> mesopleuron.</p></caption><graphic xmlns:xlink="http://www.w3.org/1999/xlink" xlink:href="ZooKeys-243-027-g021.jpg" position="float" orientation="portrait" xlink:type="simple"/></fig><p>The hind coxa is smooth to weakly punctate in other species treated here.<!--PageBreak--></p></tp:treatment-sec><tp:treatment-sec><!--Section generated to contain objects referenced in tp:taxon-treatment.--><fig id="F20" position="float" orientation="portrait"><label>Figures 78–81.</label><caption><p><italic><tp:taxon-name>Opius</tp:taxon-name></italic> spp. <bold>78</bold> <italic><tp:taxon-name>Opius rugicoxis</tp:taxon-name></italic> Fischer, holotype female, face <bold>79</bold> <italic><tp:taxon-name>Opius rugicoxis</tp:taxon-name></italic>, holotype female, dorsal view <bold>80</bold> <italic><tp:taxon-name>Opius rugicoxis</tp:taxon-name></italic>, holotype female, propodeum and T1 <bold>81</bold> <italic><tp:taxon-name>Opius incoligma</tp:taxon-name></italic> Fischer, holotype female, dorsal-lateral view.</p></caption><graphic xmlns:xlink="http://www.w3.org/1999/xlink" xlink:href="ZooKeys-243-027-g020.jpg" position="float" orientation="portrait" xlink:type="simple"/></fig></tp:treatment-sec><ref-list><ref id="B19"><mixed-citation xmlns:xlink="http://www.w3.org/1999/xlink" xlink:type="simple"><person-group><name name-style="western"><surname>Fischer</surname><given-names>M</given-names></name></person-group> (<year>1977</year>)<article-title> Hymenoptera, Braconidae (Opiinae II-Amerika).</article-title><source>Das Tierreich </source><volume>96</volume>: <fpage>1</fpage>-<lpage>1001</lpage>.</mixed-citation></ref><ref id="B65"><mixed-citation xmlns:xlink="http://www.w3.org/1999/xlink" xlink:type="simple"><person-group><name name-style="western"><surname>Yu</surname><given-names>DS</given-names></name><name name-style="western"><surname>Van Achterberg</surname><given-names>K</given-names></name><name name-style="western"><surname>Horstmann</surname><given-names>K</given-names></name></person-group> (<year>2005</year>)<source> World Ichneumonoidea 2004. Taxonomy, biology, morphology and distribution. Taxapad 2005. CD/DVD. Taxapad, Vancouver, <ext-link ext-link-type="uri" xlink:href="http://www.taxapad.com" xlink:type="simple">http://www.taxapad.com</ext-link></source></mixed-citation></ref><ref id="B66"><mixed-citation xmlns:xlink="http://www.w3.org/1999/xlink" xlink:type="simple"><person-group><name name-style="western"><surname>Yu</surname><given-names>DSK</given-names></name><name name-style="western"><surname>Van Achterberg</surname><given-names>C</given-names></name><name name-style="western"><surname>Horstmann</surname><given-names>K</given-names></name></person-group> (<year>2012</year>)<source> Taxapad 2012 – World Ichneumonoidea 2011. Taxonomy, biology, morphology and distribution. On USB Flash <ext-link ext-link-type="uri" xlink:href="http://drive.www.taxapad.com" xlink:type="simple">http://drive.www.taxapad.com</ext-link>, Ontario.</source></mixed-citation></ref><ref id="B18"><mixed-citation xmlns:xlink="http://www.w3.org/1999/xlink" xlink:type="simple"><person-group><name name-style="western"><surname>Fischer</surname><given-names>M</given-names></name></person-group> (<year>1972</year>)<article-title> Hymenoptera Braconidae (Opiinae I).</article-title><source>Das Tierreich </source><volume>91</volume>: <fpage>1</fpage>-<lpage>620</lpage>.</mixed-citation></ref><ref id="B25"><mixed-citation xmlns:xlink="http://www.w3.org/1999/xlink" xlink:type="simple"><person-group><name name-style="western"><surname>Fischer</surname><given-names>M</given-names></name></person-group> (<year>1999</year>)<article-title> Zur Evolution und zum System der <italic>Opius</italic>-verwandten Gattungen der Unterfamilie Opiinae mit einer erwiterten Aufteilung dieses Gattungs-Komplexes (Hymenoptera, Bracondiae, Opiinae).</article-title><source>Linzer Biologische Beitraege </source><volume>31</volume>: <fpage>277</fpage>-<lpage>336</lpage>.</mixed-citation></ref><ref id="B47"><mixed-citation xmlns:xlink="http://www.w3.org/1999/xlink" xlink:type="simple"><person-group><name name-style="western"><surname>Van Achterberg</surname><given-names>C</given-names></name><name name-style="western"><surname>Salvo</surname><given-names>A</given-names></name></person-group> (<year>1997</year>)<article-title> Reared Opiinae (Hymenoptera: Braconidae) from Argentina.</article-title><source>Zoologische Mededelingen Leiden </source><volume>71</volume>: <fpage>189</fpage>-<lpage>214</lpage>.</mixed-citation></ref><ref id="B55"><mixed-citation xmlns:xlink="http://www.w3.org/1999/xlink" xlink:type="simple"><person-group><name name-style="western"><surname>Wharton</surname><given-names>RA</given-names></name></person-group> (<year>1997</year>)<article-title> Generic relationships of opiine Braconidae (Hymenoptera) parasitic on fruit-infesting Tephritidae (Diptera).</article-title><source>Contributions of the American Entomological Institute </source><volume>30</volume>: <fpage>1</fpage>-<lpage>53</lpage>.</mixed-citation></ref></ref-list></tp:taxon-treatment>
