# Supplementary material for: New neotropical species of Opiinae (Hymenoptera, Braconidae) reared from fruit-infesting and leaf-mining Tephritidae (Diptera) with comments on the Diachasmimorpha mexicana species group and the genera Lorenzopius and Tubiformopius
Source: Zookeys. 2012 Nov 16;(243):27–82. doi: 10.3897/zookeys.243.3990 (PMC3697044; doi:10.3897/zookeys.243.3990)
Supplement: XML Treatment for Tubiformopius [file zookeys.243.3990-treatment15.xml]

<!DOCTYPE tp:taxon-treatment
  PUBLIC "-//TaxonX//DTD Taxonomic Treatment Publishing DTD v0 20100105//EN" "tax-treatment-NSO.dtd">
<tp:taxon-treatment xmlns:tp="http://www.plazi.org/taxpub"><tp:treatment-meta><mixed-citation publication-type="journal"><person-group><name><surname>Wharton</surname><given-names>Robert</given-names></name><name><surname>Ward</surname><given-names>Lauren</given-names></name><name><surname>Miko</surname><given-names>Istvan</given-names></name></person-group><article-title>New neotropical species of Opiinae (Hymenoptera, Braconidae) reared from fruit-infesting and leaf-mining Tephritidae (Diptera) with comments on the 
                    <italic>Diachasmimorpha mexicana</italic> species group and the genera 
                    <italic>Lorenzopius</italic> and 
                    <italic>Tubiformopius</italic>
                </article-title><source>Zookeys</source><day>16</day><month>11</month><year>2012</year><volume>2012</volume><issue>243</issue><fpage>27</fpage><lpage>82</lpage><pub-id pub-id-type="doi">10.3897/zookeys.243.3990</pub-id></mixed-citation></tp:treatment-meta><tp:nomenclature><tp:taxon-name>
                        <tp:taxon-name-part taxon-name-part-type="genus">Tubiformopius</tp:taxon-name-part>
                    <object-id xmlns:xlink="http://www.w3.org/1999/xlink" xlink:type="simple">http://species-id.net/wiki/Tubiformopius</object-id>
								</tp:taxon-name><tp:taxon-authority>Fischer</tp:taxon-authority><tp:taxon-status xmlns:xlink="http://www.w3.org/1999/xlink" xlink:type="simple">stat. rev.</tp:taxon-status><tp:nomenclature-citation-list><tp:nomenclature-citation><tp:taxon-name>Tubiformopius</tp:taxon-name><comment> Fischer, 1998: 26. Type species: <italic><tp:taxon-name>Opius tubigaster</tp:taxon-name></italic> Fischer, 1968. Original designation.</comment></tp:nomenclature-citation></tp:nomenclature-citation-list></tp:nomenclature><tp:treatment-sec sec-type="Diagnosis"><title>Diagnosis.</title><p>Mandible very weakly narrowing, nearly parallel-sided over distal 0.5, more abruptly widening basally, with weak to distinct basal lobe. Labrum narrowly exposed to concealed. Clypeus relatively weakly but distinctly protruding in profile; ventral margin truncate. Malar sulcus absent or represented only by a short, weak indentation adjacent eye; malar space distinct, at least as long as basal width of mandible. Occipital carina broadly absent dorsally, present laterally, distinctly separate from hypostomal carina ventrally. First flagellomere much longer than second. Propleuron ventral-laterally without oblique carina. Notauli short, shallow, narrow, confined to anterior declivity, not extending onto disc posteriorly; distinct midpit absent. Precoxal sulcus broad, very weakly impressed, unsculptured. Propodeum granular rugose, without areola. Fore wing stigma long, narrow, curled in holotypes of both species treated below, but not as discrete distally as in <italic><tp:taxon-name>Lorenzopius</tp:taxon-name></italic> and <italic><tp:taxon-name>Stigmatopoea</tp:taxon-name></italic>; r1 arising distinctly basad midpoint of stigma but not from extreme base; m-cu entering first submarginal cell, widely separated from second submarginal cell; second submarginal cell with 2RS much shorter than 3RSb; 2CUb arising near middle of hind margin of first subdiscal cell, the posterior-distal corner of the latter broadly open. Dorsope and laterope of T1 absent; S1 about 0.5–0.6 × length of T1, apparently fused to T1; T1 long and narrow throughout; T2 and following terga unsculptured. Ovipositor not tapering evenly to a fine point.</p><p><bold>Remarks</bold>. The diagnosis above is based on the holotypes of <italic><tp:taxon-name>Tubiformopius tubigaster</tp:taxon-name></italic> (Fischer) and <italic><tp:taxon-name>Tubiformopius tubibasis</tp:taxon-name></italic> (Fischer), new combination.</p><p><xref ref-type="bibr" rid="B24">Fischer’s (1998)</xref> original description of <italic><tp:taxon-name>Tubiformopius</tp:taxon-name></italic> was very brief since it was only included in a key to the eight genera he treated in the <italic><tp:taxon-name>Opius</tp:taxon-name></italic> genus group. Although two species are indicated in the relevant couplet, only one, designated as the type species, is specifically named. As noted above under the general discussion of genus-group characters, <xref ref-type="bibr" rid="B25">Fischer (1999)</xref>, without discussion, treated <italic><tp:taxon-name>Tubiformopius</tp:taxon-name></italic> as a synonym of <italic><tp:taxon-name>Lorenzopius</tp:taxon-name></italic>. Aside from the original descriptions and <xref ref-type="bibr" rid="B25">Fischer’s (1999)</xref> subsequent synonymy, neither <italic><tp:taxon-name>Tubiformopius</tp:taxon-name></italic> nor <italic><tp:taxon-name>Lorenzopius</tp:taxon-name></italic> has been further treated until now. We retain <italic><tp:taxon-name>Tubiformopius</tp:taxon-name></italic> as a valid genus distinct from <italic><tp:taxon-name>Lorenzopius</tp:taxon-name></italic> primarily on the basis of strong differences in the shape of the mandible (<xref ref-type="fig" rid="F22">Fig. 85</xref>), fore wing venation (<xref ref-type="fig" rid="F16">Figs 63, 65</xref>), and the notauli (<xref ref-type="fig" rid="F22">Figs 86, 87</xref>). <xref ref-type="bibr" rid="B20">Fischer (1978)</xref> originally placed <italic><tp:taxon-name>Tubiformopius tubibasis</tp:taxon-name></italic> in <italic><tp:taxon-name>Opius</tp:taxon-name></italic> s.s. Differences in venation and the first metasomal segment (especially the long and apparently fused S1) separate <italic><tp:taxon-name>Tubiformopius</tp:taxon-name></italic> from <italic><tp:taxon-name>Opius</tp:taxon-name></italic> s.s. <xref ref-type="bibr" rid="B19">Fischer (1977)</xref> placed <italic><tp:taxon-name>Opius tubigaster</tp:taxon-name></italic> in the subgenus <italic><tp:taxon-name>Allophlebus</tp:taxon-name></italic> Fischer, 1972 but the type species of <italic><tp:taxon-name>Allophlebus</tp:taxon-name></italic> has T1 distinctly broadening apically with a very short, clearly separated S1, a distinct laterope, and the fore wing m-cu is postfurcal.</p><p>There is as yet no host data for either of the species currently included in <italic><tp:taxon-name>Tubiformopius</tp:taxon-name></italic>.</p></tp:treatment-sec><tp:treatment-sec><!--Section generated to contain objects referenced in tp:taxon-treatment.--><fig id="F22" position="float" orientation="portrait"><label>Figures 84–87.</label><caption><p>Tubiformopius spp. <bold>84</bold> T. tubibasis (Fischer), holotype female, T1, lateral view <bold>85</bold> T. tubigaster (Fischer), holotype male, face, arrow showing basal lobe of mandible <bold>86</bold> T. tubigaster, holotype male, head and mesoscutum, dorsal view <bold>87</bold> T. tubigaster, holotype male, dorsal-posterior view.</p></caption><graphic xmlns:xlink="http://www.w3.org/1999/xlink" xlink:href="ZooKeys-243-027-g022.jpg" position="float" orientation="portrait" xlink:type="simple"/></fig><fig id="F16" position="float" orientation="portrait"><label>Figures 62–65.</label><caption><p>Opiinae. <bold>62</bold> <italic><tp:taxon-name>Lorenzopius calycomyzae</tp:taxon-name></italic> van Achterberg and Salvo, holotype female, wings <bold>63 </bold><italic><tp:taxon-name>Tubiformopius tubigaster</tp:taxon-name></italic> (Fischer), holotype male, lateral view showing T1, S1, and wing base <bold>64</bold> <italic><tp:taxon-name>Eurytenes (Stigmatopoea) maya</tp:taxon-name></italic> Wharton, sp. n., paratype male, fore wing <bold>65</bold> <italic><tp:taxon-name>Tubiformopius tubigaster</tp:taxon-name></italic>, holotype male, habitus.</p></caption><graphic xmlns:xlink="http://www.w3.org/1999/xlink" xlink:href="ZooKeys-243-027-g016.jpg" position="float" orientation="portrait" xlink:type="simple"/></fig></tp:treatment-sec><ref-list><ref id="B24"><mixed-citation xmlns:xlink="http://www.w3.org/1999/xlink" xlink:type="simple"><person-group><name name-style="western"><surname>Fischer</surname><given-names>M</given-names></name></person-group> (<year>1998</year>)<article-title> Neue taxonomische Untersuchungen ueber Madenwespen der Alten Welt mit besonderer Beruecksichtigung der Gattungen <italic>Eurytenes</italic> Foerster, <italic>Aulonotus</italic> Ashmead, <italic>Biosteres</italic> Foerster und der Untergattung <italic>Gastrosema</italic> Fischer (Hymenoptera, Braconidae: Opiinae).</article-title><source>Linzer Biologische Beitraege </source><volume>30</volume>: <fpage>21</fpage>-<lpage>51</lpage>.</mixed-citation></ref><ref id="B25"><mixed-citation xmlns:xlink="http://www.w3.org/1999/xlink" xlink:type="simple"><person-group><name name-style="western"><surname>Fischer</surname><given-names>M</given-names></name></person-group> (<year>1999</year>)<article-title> Zur Evolution und zum System der <italic>Opius</italic>-verwandten Gattungen der Unterfamilie Opiinae mit einer erwiterten Aufteilung dieses Gattungs-Komplexes (Hymenoptera, Bracondiae, Opiinae).</article-title><source>Linzer Biologische Beitraege </source><volume>31</volume>: <fpage>277</fpage>-<lpage>336</lpage>.</mixed-citation></ref><ref id="B20"><mixed-citation xmlns:xlink="http://www.w3.org/1999/xlink" xlink:type="simple"><person-group><name name-style="western"><surname>Fischer</surname><given-names>M</given-names></name></person-group> (<year>1978</year>)<article-title> Uebersicht ueber die neotropischen Arten der Untergattung <italic>Opius</italic> Wesmael s. str. mit Beschreibung von acht neuen Spezies und weitere Angaben ueber amerikanische Opiinen (Hymenoptera, Braconidae).</article-title><source>Bollettino dell’Istituto di Entomologia Agraria e dell’Osservatorio di Fitopatologia di Palermo </source><volume>10</volume>: <fpage>137</fpage>-<lpage>168</lpage>.</mixed-citation></ref><ref id="B19"><mixed-citation xmlns:xlink="http://www.w3.org/1999/xlink" xlink:type="simple"><person-group><name name-style="western"><surname>Fischer</surname><given-names>M</given-names></name></person-group> (<year>1977</year>)<article-title> Hymenoptera, Braconidae (Opiinae II-Amerika).</article-title><source>Das Tierreich </source><volume>96</volume>: <fpage>1</fpage>-<lpage>1001</lpage>.</mixed-citation></ref></ref-list></tp:taxon-treatment>
