# Supplementary material for: New neotropical species of Opiinae (Hymenoptera, Braconidae) reared from fruit-infesting and leaf-mining Tephritidae (Diptera) with comments on the Diachasmimorpha mexicana species group and the genera Lorenzopius and Tubiformopius
Source: Zookeys. 2012 Nov 16;(243):27–82. doi: 10.3897/zookeys.243.3990 (PMC3697044; doi:10.3897/zookeys.243.3990)
Supplement: XML Treatment for Tubiformopius tubigaster [file zookeys.243.3990-treatment16.xml]

<!DOCTYPE tp:taxon-treatment
  PUBLIC "-//TaxonX//DTD Taxonomic Treatment Publishing DTD v0 20100105//EN" "tax-treatment-NSO.dtd">
<tp:taxon-treatment xmlns:tp="http://www.plazi.org/taxpub"><tp:treatment-meta><mixed-citation publication-type="journal"><person-group><name><surname>Wharton</surname><given-names>Robert</given-names></name><name><surname>Ward</surname><given-names>Lauren</given-names></name><name><surname>Miko</surname><given-names>Istvan</given-names></name></person-group><article-title>New neotropical species of Opiinae (Hymenoptera, Braconidae) reared from fruit-infesting and leaf-mining Tephritidae (Diptera) with comments on the 
                    <italic>Diachasmimorpha mexicana</italic> species group and the genera 
                    <italic>Lorenzopius</italic> and 
                    <italic>Tubiformopius</italic>
                </article-title><source>Zookeys</source><day>16</day><month>11</month><year>2012</year><volume>2012</volume><issue>243</issue><fpage>27</fpage><lpage>82</lpage><pub-id pub-id-type="doi">10.3897/zookeys.243.3990</pub-id></mixed-citation></tp:treatment-meta><tp:nomenclature><tp:taxon-name>
                        <tp:taxon-name-part taxon-name-part-type="genus">Tubiformopius</tp:taxon-name-part>
                        <tp:taxon-name-part taxon-name-part-type="species">tubigaster</tp:taxon-name-part>
                    <object-id xmlns:xlink="http://www.w3.org/1999/xlink" xlink:type="simple">http://species-id.net/wiki/Tubiformopius_tubigaster</object-id>
								</tp:taxon-name><tp:taxon-authority>Fischer</tp:taxon-authority><tp:taxon-status xmlns:xlink="http://www.w3.org/1999/xlink" xlink:type="simple">stat. rev.</tp:taxon-status><xref ref-type="fig" rid="F2">Figs 8</xref><xref ref-type="fig" rid="F16">63, 65</xref><xref ref-type="fig" rid="F22">85–87</xref><tp:nomenclature-citation-list><tp:nomenclature-citation><tp:taxon-name>Opius tubigaster</tp:taxon-name><comment> Fischer, 1968: 463–464, 483–485. Holotype male AEIC.</comment></tp:nomenclature-citation><tp:nomenclature-citation><tp:taxon-name>Opius (Allophlebus) tubigaster</tp:taxon-name><comment>: <xref ref-type="bibr" rid="B19">Fischer 1977</xref>: 223, 248–249 (key, redescription).</comment></tp:nomenclature-citation><tp:nomenclature-citation><tp:taxon-name>Tubiformopius tubigaster</tp:taxon-name><comment>: <xref ref-type="bibr" rid="B24">Fischer 1998</xref>: 26.</comment></tp:nomenclature-citation><tp:nomenclature-citation><tp:taxon-name>Lorenzopius tubigaster</tp:taxon-name><comment>: <xref ref-type="bibr" rid="B25">Fischer 1999</xref>: 282; <xref ref-type="bibr" rid="B65">Yu et al. 2005</xref>, <xref ref-type="bibr" rid="B66">2012</xref> (electronic catalogs).</comment></tp:nomenclature-citation></tp:nomenclature-citation-list></tp:nomenclature><tp:treatment-sec sec-type="Type locality"><title>Type locality.</title><p>Ecuador, Cerro Tinajillas, 3200 m.</p></tp:treatment-sec><tp:treatment-sec sec-type="Type material"><title>Type material.</title><p>Holotype. Male (AEIC), first label, first line: Cerro Tinajillas second line: 3200m Ecuador third line: III. 18–21. 65 fourth line: Luis Peña second label [purple]: Holotype third label, first line: Opius [male symbol] second line: tubigaster third line: det Fischer sp. n. fourth label: first line: Type no. second line: 589</p></tp:treatment-sec><tp:treatment-sec sec-type="Diagnosis"><title>Diagnosis.</title><p>Holotype male. Labrum partly concealed by mandibles (<xref ref-type="fig" rid="F22">Fig. 85</xref>); clypeus nearly twice as wide as tall, protruding in profile, ventral margin truncate to very weakly concave. Mandible with basal lobe, apically nearly parallel-sided. Malar space distinct, malar sulcus not evident except as a small impression adjacent eye. Antenna with 26 flagellomeres. Pronotum dorsally not readily visible in holotype. Disc of mesoscutum nearly bare, with a sparse row of setae between notauli and transscutal articulation; midpit completely absent; notauli weak, present as very short, unsculptured grooves on anterior declivity, not extending posteriorly onto disc of mesoscutum; supra-marginal carina between base of notaulus and tegula absent. Scuto-scutellar sulcus<!--PageBreak--> relatively narrow (<xref ref-type="fig" rid="F22">Figs 86, 87</xref>), crenulate throughout. Precoxal sulcus indistinct, short, broad, very shallow, completely unsculptured. Propodeum granular rugose, without median carina anteriorly, moderately setose. Fore wing stigma long, curled in holotype, but appears to be very gradually tapered distally; r1 equal to or slightly longer than stigma width; second submarginal cell long, distinctly narrowing distally; m-cu widely antefurcal (<xref ref-type="fig" rid="F16">Fig. 63, 65</xref>); 2CUb arising about middle of hind margin of first subdiscal cell, 2cu-a absent, first subdiscal cell broadly open at posterior-distal corner. Hind coxa smooth; hind femur very long, slender, weakly bilobed. T1 (<xref ref-type="fig" rid="F16">Figs 63, 65</xref>, <xref ref-type="fig" rid="F22">86, 87</xref>) completely striate, the striae curving medially from basal-lateral area adjacent dorsal tendon attachment, completely obscuring dorsal and lateral carinae; dorsope and laterope absent; T1 spiracle indistinct, situated posteriad midlength of T1; T1 nearly parallel-sided, 2.1 × longer than apical width; S1 appears fused to T1; S1 0.5 × length of T1.</p><p><!--PageBreak--><bold>Remarks.</bold> This species is very similar to <italic><tp:taxon-name>Tubiformopius tubibasis</tp:taxon-name></italic>, but differs in having a little more of the labrum exposed between the apex of the clypeus and the tightly closed mandibles. The hind coxae are yellow in <italic><tp:taxon-name>Tubiformopius tubigaster</tp:taxon-name></italic> and distinctly infumate in <italic><tp:taxon-name>Tubiformopius tubibasis</tp:taxon-name></italic>. Both species were described from Ecuador.</p></tp:treatment-sec><tp:treatment-sec><!--Section generated to contain objects referenced in tp:taxon-treatment.--><fig id="F2" position="float" orientation="portrait"><label>Figures 5–8.</label><caption><p>T1 and S1, arrows at posterior margin of S1. <bold>5</bold> <italic><tp:taxon-name>Eurytenes (Stigmatopoea) macrocerus</tp:taxon-name></italic> (Thomson) <bold>6</bold> <italic><tp:taxon-name>Lorenzopius calicomyzae</tp:taxon-name></italic> van Achterberg and Salvo, holotype female <bold>7</bold> <italic><tp:taxon-name>Eurytenes (Stigmatopoea) maya</tp:taxon-name></italic> Wharton sp. n., paratype female <bold>8</bold> <italic><tp:taxon-name>Tubiformopius tubigaster</tp:taxon-name></italic> (Fischer), holotype male.</p></caption><graphic xmlns:xlink="http://www.w3.org/1999/xlink" xlink:href="ZooKeys-243-027-g002.jpg" position="float" orientation="portrait" xlink:type="simple"/></fig><fig id="F16" position="float" orientation="portrait"><label>Figures 62–65.</label><caption><p>Opiinae. <bold>62</bold> <italic><tp:taxon-name>Lorenzopius calycomyzae</tp:taxon-name></italic> van Achterberg and Salvo, holotype female, wings <bold>63 </bold><italic><tp:taxon-name>Tubiformopius tubigaster</tp:taxon-name></italic> (Fischer), holotype male, lateral view showing T1, S1, and wing base <bold>64</bold> <italic><tp:taxon-name>Eurytenes (Stigmatopoea) maya</tp:taxon-name></italic> Wharton, sp. n., paratype male, fore wing <bold>65</bold> <italic><tp:taxon-name>Tubiformopius tubigaster</tp:taxon-name></italic>, holotype male, habitus.</p></caption><graphic xmlns:xlink="http://www.w3.org/1999/xlink" xlink:href="ZooKeys-243-027-g016.jpg" position="float" orientation="portrait" xlink:type="simple"/></fig><fig id="F22" position="float" orientation="portrait"><label>Figures 84–87.</label><caption><p>Tubiformopius spp. <bold>84</bold> T. tubibasis (Fischer), holotype female, T1, lateral view <bold>85</bold> T. tubigaster (Fischer), holotype male, face, arrow showing basal lobe of mandible <bold>86</bold> T. tubigaster, holotype male, head and mesoscutum, dorsal view <bold>87</bold> T. tubigaster, holotype male, dorsal-posterior view.</p></caption><graphic xmlns:xlink="http://www.w3.org/1999/xlink" xlink:href="ZooKeys-243-027-g022.jpg" position="float" orientation="portrait" xlink:type="simple"/></fig></tp:treatment-sec><ref-list><ref id="B19"><mixed-citation xmlns:xlink="http://www.w3.org/1999/xlink" xlink:type="simple"><person-group><name name-style="western"><surname>Fischer</surname><given-names>M</given-names></name></person-group> (<year>1977</year>)<article-title> Hymenoptera, Braconidae (Opiinae II-Amerika).</article-title><source>Das Tierreich </source><volume>96</volume>: <fpage>1</fpage>-<lpage>1001</lpage>.</mixed-citation></ref><ref id="B24"><mixed-citation xmlns:xlink="http://www.w3.org/1999/xlink" xlink:type="simple"><person-group><name name-style="western"><surname>Fischer</surname><given-names>M</given-names></name></person-group> (<year>1998</year>)<article-title> Neue taxonomische Untersuchungen ueber Madenwespen der Alten Welt mit besonderer Beruecksichtigung der Gattungen <italic>Eurytenes</italic> Foerster, <italic>Aulonotus</italic> Ashmead, <italic>Biosteres</italic> Foerster und der Untergattung <italic>Gastrosema</italic> Fischer (Hymenoptera, Braconidae: Opiinae).</article-title><source>Linzer Biologische Beitraege </source><volume>30</volume>: <fpage>21</fpage>-<lpage>51</lpage>.</mixed-citation></ref><ref id="B25"><mixed-citation xmlns:xlink="http://www.w3.org/1999/xlink" xlink:type="simple"><person-group><name name-style="western"><surname>Fischer</surname><given-names>M</given-names></name></person-group> (<year>1999</year>)<article-title> Zur Evolution und zum System der <italic>Opius</italic>-verwandten Gattungen der Unterfamilie Opiinae mit einer erwiterten Aufteilung dieses Gattungs-Komplexes (Hymenoptera, Bracondiae, Opiinae).</article-title><source>Linzer Biologische Beitraege </source><volume>31</volume>: <fpage>277</fpage>-<lpage>336</lpage>.</mixed-citation></ref><ref id="B65"><mixed-citation xmlns:xlink="http://www.w3.org/1999/xlink" xlink:type="simple"><person-group><name name-style="western"><surname>Yu</surname><given-names>DS</given-names></name><name name-style="western"><surname>Van Achterberg</surname><given-names>K</given-names></name><name name-style="western"><surname>Horstmann</surname><given-names>K</given-names></name></person-group> (<year>2005</year>)<source> World Ichneumonoidea 2004. Taxonomy, biology, morphology and distribution. Taxapad 2005. CD/DVD. Taxapad, Vancouver, <ext-link ext-link-type="uri" xlink:href="http://www.taxapad.com" xlink:type="simple">http://www.taxapad.com</ext-link></source></mixed-citation></ref><ref id="B66"><mixed-citation xmlns:xlink="http://www.w3.org/1999/xlink" xlink:type="simple"><person-group><name name-style="western"><surname>Yu</surname><given-names>DSK</given-names></name><name name-style="western"><surname>Van Achterberg</surname><given-names>C</given-names></name><name name-style="western"><surname>Horstmann</surname><given-names>K</given-names></name></person-group> (<year>2012</year>)<source> Taxapad 2012 – World Ichneumonoidea 2011. Taxonomy, biology, morphology and distribution. On USB Flash <ext-link ext-link-type="uri" xlink:href="http://drive.www.taxapad.com" xlink:type="simple">http://drive.www.taxapad.com</ext-link>, Ontario.</source></mixed-citation></ref></ref-list></tp:taxon-treatment>
