# Supplementary material for: New neotropical species of Opiinae (Hymenoptera, Braconidae) reared from fruit-infesting and leaf-mining Tephritidae (Diptera) with comments on the Diachasmimorpha mexicana species group and the genera Lorenzopius and Tubiformopius
Source: Zookeys. 2012 Nov 16;(243):27–82. doi: 10.3897/zookeys.243.3990 (PMC3697044; doi:10.3897/zookeys.243.3990)
Supplement: XML Treatment for Tubiformopius tubibasis [file zookeys.243.3990-treatment17.xml]

<!DOCTYPE tp:taxon-treatment
  PUBLIC "-//TaxonX//DTD Taxonomic Treatment Publishing DTD v0 20100105//EN" "tax-treatment-NSO.dtd">
<tp:taxon-treatment xmlns:tp="http://www.plazi.org/taxpub"><tp:treatment-meta><mixed-citation publication-type="journal"><person-group><name><surname>Wharton</surname><given-names>Robert</given-names></name><name><surname>Ward</surname><given-names>Lauren</given-names></name><name><surname>Miko</surname><given-names>Istvan</given-names></name></person-group><article-title>New neotropical species of Opiinae (Hymenoptera, Braconidae) reared from fruit-infesting and leaf-mining Tephritidae (Diptera) with comments on the 
                    <italic>Diachasmimorpha mexicana</italic> species group and the genera 
                    <italic>Lorenzopius</italic> and 
                    <italic>Tubiformopius</italic>
                </article-title><source>Zookeys</source><day>16</day><month>11</month><year>2012</year><volume>2012</volume><issue>243</issue><fpage>27</fpage><lpage>82</lpage><pub-id pub-id-type="doi">10.3897/zookeys.243.3990</pub-id></mixed-citation></tp:treatment-meta><tp:nomenclature><tp:taxon-name>
                        <tp:taxon-name-part taxon-name-part-type="genus">Tubiformopius</tp:taxon-name-part>
                        <tp:taxon-name-part taxon-name-part-type="species">tubibasis</tp:taxon-name-part>
                    <object-id xmlns:xlink="http://www.w3.org/1999/xlink" xlink:type="simple">http://species-id.net/wiki/Tubiformopius_tubibasis</object-id>
								</tp:taxon-name><tp:taxon-authority>Fischer</tp:taxon-authority><tp:taxon-status xmlns:xlink="http://www.w3.org/1999/xlink" xlink:type="simple">comb. n.</tp:taxon-status><xref ref-type="fig" rid="F22">Fig. 84</xref><tp:nomenclature-citation-list><tp:nomenclature-citation><tp:taxon-name>Opius (Opius) tubibasis</tp:taxon-name><comment> Fischer, 1978: 163–165. Holotype female in AEIC.</comment></tp:nomenclature-citation><tp:nomenclature-citation><tp:taxon-name>Opius (Opius) tubibasis</tp:taxon-name><comment>: <xref ref-type="bibr" rid="B65">Yu et al. 2005</xref>, <xref ref-type="bibr" rid="B66">2012</xref> (electronic catalogs).</comment></tp:nomenclature-citation></tp:nomenclature-citation-list></tp:nomenclature><tp:treatment-sec sec-type="Type locality"><title>Type locality.</title><p>Ecuador, Cañar, Naupán, 3200 m.</p></tp:treatment-sec><tp:treatment-sec sec-type="Type material"><title>Type material.</title><p>Holotype. Female (AEIC), first label, first line: W. Naupán(Cañar) second line: 3200m. Ecuador third line: XII. 10. 70 fourth line: Luis Peña second label [red]: Holotype third label, first line: [female symbol] Opius second line: tubibasis third line: Holotype sp. n. fourth line: det. Fischer fourth label [yellow] Type 1195</p></tp:treatment-sec><tp:treatment-sec sec-type="Diagnosis"><title>Diagnosis.</title><p>Holotype female. Labrum completely concealed by mandibles; clypeus tall, narrow, weakly protruding in profile, ventral margin truncate. Mandible with weak basal lobe, apically nearly parallel-sided. Malar space distinct, malar sulcus not evident except as a small impression adjacent eye. Antenna with 24 flagellomeres. Pronotum dorsally not readily visible in holotype. Disc of mesoscutum nearly bare, with a very sparse row of setae between notauli and transscutal articulation; midpit absent or nearly so, with faint indication of a depression when viewed in certain angles; notauli weak, present as short, weakly sculptured grooves on anterior declivity, not extending posteriorly onto disc of mesoscutum; supra-marginal carina between base of notaulus and tegula absent. Scuto-scutellar sulcus relatively narrow as in <italic><tp:taxon-name>Opius tubigaster</tp:taxon-name></italic>, crenulate throughout. Precoxal sulcus barely visible as a short, broad, very shallow, completely unsculptured indentation. Propodeum granular rugose, without median carina anteriorly, moderately setose. Fore wing with stigma long, curled in holotype, but very gradually tapered distally; r1 equal to or slightly longer than stigma width; second submarginal cell long, distinctly narrowing distally; m-cu widely antefurcal; 2CUb arising slightly below middle of hind margin of first subdiscal cell, 2cu-a absent, first subdiscal cell broadly open at posterior-distal corner. Hind coxa smooth; hind femur very long, slender, weakly bilobed. T1 completely striate, the striae curving medially from basal-lateral area adjacent dorsal tendon attachment, completely obscuring dorsal and lateral carinae; dorsope and laterope absent; T1 spiracle indistinct, situated at 0.65 length of T1; T1 parallel-sided, 2.5 × longer than apical width; S1 appears fused to T1; S1 0.6 × length of T1.</p></tp:treatment-sec><tp:treatment-sec sec-type="Remarks"><title>Remarks.</title><p><xref ref-type="bibr" rid="B47">Van Achterberg and Salvo (1997)</xref> suggested the possibility that <italic>tubibasis</italic> might belong in <italic><tp:taxon-name>Lorenzopius</tp:taxon-name></italic> despite the absence of a midpit on the mesoscutum. The subsequently described <italic><tp:taxon-name>Tubiformopius</tp:taxon-name></italic> is a better fit because <italic>tubibasis<!--PageBreak--></italic> is nearly identical to the type species of <italic><tp:taxon-name>Tubiformopius</tp:taxon-name></italic>, especially with respect to critical features of mesosomal sculpture and fore wing venation in addition to the shape of the mandible.</p><fig id="F22" position="float" orientation="portrait"><label>Figures 84–87.</label><caption><p>Tubiformopius spp. <bold>84</bold> T. tubibasis (Fischer), holotype female, T1, lateral view <bold>85</bold> T. tubigaster (Fischer), holotype male, face, arrow showing basal lobe of mandible <bold>86</bold> T. tubigaster, holotype male, head and mesoscutum, dorsal view <bold>87</bold> T. tubigaster, holotype male, dorsal-posterior view.</p></caption><graphic xmlns:xlink="http://www.w3.org/1999/xlink" xlink:href="ZooKeys-243-027-g022.jpg" position="float" orientation="portrait" xlink:type="simple"/></fig></tp:treatment-sec><ref-list><ref id="B65"><mixed-citation xmlns:xlink="http://www.w3.org/1999/xlink" xlink:type="simple"><person-group><name name-style="western"><surname>Yu</surname><given-names>DS</given-names></name><name name-style="western"><surname>Van Achterberg</surname><given-names>K</given-names></name><name name-style="western"><surname>Horstmann</surname><given-names>K</given-names></name></person-group> (<year>2005</year>)<source> World Ichneumonoidea 2004. Taxonomy, biology, morphology and distribution. Taxapad 2005. CD/DVD. Taxapad, Vancouver, <ext-link ext-link-type="uri" xlink:href="http://www.taxapad.com" xlink:type="simple">http://www.taxapad.com</ext-link></source></mixed-citation></ref><ref id="B66"><mixed-citation xmlns:xlink="http://www.w3.org/1999/xlink" xlink:type="simple"><person-group><name name-style="western"><surname>Yu</surname><given-names>DSK</given-names></name><name name-style="western"><surname>Van Achterberg</surname><given-names>C</given-names></name><name name-style="western"><surname>Horstmann</surname><given-names>K</given-names></name></person-group> (<year>2012</year>)<source> Taxapad 2012 – World Ichneumonoidea 2011. Taxonomy, biology, morphology and distribution. On USB Flash <ext-link ext-link-type="uri" xlink:href="http://drive.www.taxapad.com" xlink:type="simple">http://drive.www.taxapad.com</ext-link>, Ontario.</source></mixed-citation></ref><ref id="B47"><mixed-citation xmlns:xlink="http://www.w3.org/1999/xlink" xlink:type="simple"><person-group><name name-style="western"><surname>Van Achterberg</surname><given-names>C</given-names></name><name name-style="western"><surname>Salvo</surname><given-names>A</given-names></name></person-group> (<year>1997</year>)<article-title> Reared Opiinae (Hymenoptera: Braconidae) from Argentina.</article-title><source>Zoologische Mededelingen Leiden </source><volume>71</volume>: <fpage>189</fpage>-<lpage>214</lpage>.</mixed-citation></ref></ref-list></tp:taxon-treatment>
