# Supplementary material for: New neotropical species of Opiinae (Hymenoptera, Braconidae) reared from fruit-infesting and leaf-mining Tephritidae (Diptera) with comments on the Diachasmimorpha mexicana species group and the genera Lorenzopius and Tubiformopius
Source: Zookeys. 2012 Nov 16;(243):27–82. doi: 10.3897/zookeys.243.3990 (PMC3697044; doi:10.3897/zookeys.243.3990)
Supplement: Supplementary file 18 — Hymenoptera Anatomy Ontology Table. (doi: 10.3897/zookeys.243.3990.app) File format: Microsoft Exsel file (xls). Explanation note: Morphological terms used in text, referenced to the Hymenoptera Anatomy Ontology (HAO). [file ZooKeys-243-027-s001.xlsx]

## Sheet: HAO table
Label	Concept	URI
1st flagellomere	The flagellomere that is proximally attached to the pedicel.	http://purl.obolibrary.org/obo/HAO_0001148
antenna	The anatomical cluster that is composed of the scape, pedicel and flagellum.	http://purl.obolibrary.org/obo/HAO_0000101
antennal foramen	The foramen that is located on the head in which the radicle is positioned.	http://purl.obolibrary.org/obo/HAO_0001022
anterior declivity of mesoscutum	The area that is located anteriorly on the median mesoscutal lobe and is differently angled from the rest of the median mesoscutal lobe.	http://purl.obolibrary.org/obo/HAO_0002009
anterior tentorial pit	The tentorial pit that corresponds to the anterior end of the tentorium and partially delimits the clypeus.	http://purl.obolibrary.org/obo/HAO_0000126
anterolateral mesoscutal corner	The corner that is located anterolaterally on the mesoscutum and is adjacent to the dorsal pronotal corner.	http://purl.obolibrary.org/obo/HAO_0000130
area	The anatomical structure that is delimited by material or immaterial anatomical entities.	http://purl.obolibrary.org/obo/HAO_0000146
areola	The area on the propodeum that is median and is delimited anteriorly and laterally by carinae.	http://purl.obolibrary.org/obo/HAO_0002008
basal lobe	The flange that is located on the ventral edge of the mandible, arises from the mandibular condyle and is pointed distally.	http://purl.obolibrary.org/obo/HAO_0001995
basal tooth	The flange that is located on the ventral edge of the mandible, arises from the mandibular condyle and is pointed distally.	http://purl.obolibrary.org/obo/HAO_0001995
body	The anatomical cluster that is composed of the whole organism but which excludes the antennae, legs and wings.	http://purl.obolibrary.org/obo/HAO_0000182
carina, carinae	The process that is linear and external.	http://purl.obolibrary.org/obo/HAO_0000188
cell	The wing membrane that is delimited by wing veins.	http://purl.obolibrary.org/obo/HAO_0001091
clypeus	The area that corresponds to the site of origin of the clypeo-epipharyngeal muscle.	http://purl.obolibrary.org/obo/HAO_0000212
coxa	The leg segment that is connected to the body and to the trochanter via conjunctivae and muscles.	http://purl.obolibrary.org/obo/HAO_0000228
depression, depressions	The area that is external, concave, and does not correspond to an apodeme.	http://purl.obolibrary.org/obo/HAO_0000241
dorsal carina of petiole	The carina that is longitudinal, arises posteriorly from the petiolar collar and extends dorsolaterally on the abdominal tergum 2 medially of the dorsope and the second abdominal spiracle.	http://purl.obolibrary.org/obo/HAO_0001998
dorsal tendon attachment	The area that corresponds to the site of insertion of the metaphragmo-second abdominal tergal muscle.	http://purl.obolibrary.org/obo/HAO_0002010
dorsal tooth of mandible	The apical tooth of mandible that is located closest to the clypeus.	http://purl.obolibrary.org/obo/HAO_0000276
dorsope	The pit that is located proximally on the abdominal tergum 2 between the dorsal and lateral petiolar carinae.	http://purl.obolibrary.org/obo/HAO_0001999
edge	The margin that extends along the border of two areas that are oriented differently.	http://purl.obolibrary.org/obo/HAO_0000285
epicnemial carina	The carina that delimits posteriorly the epicnemium.	http://purl.obolibrary.org/obo/HAO_0000292
epistomal sulcus	The sulcus that extends along the epistomal line.	http://purl.obolibrary.org/obo/HAO_0000306
eye	The compound organ that is composed of ommatidia.	http://purl.obolibrary.org/obo/HAO_0000217
face	The area that is located ventrally of the ventral margin of the antennal foramen, medially of the malar sulcus and the inner orbit and dorsally of the epistomal sulcus.	http://purl.obolibrary.org/obo/HAO_0002011
facial midridge	The carina that is median and extends between the torular space and the epistomal sulcus.	http://purl.obolibrary.org/obo/HAO_0002012
femur	The leg segment that is distal to the trochanter and proximal to the tibia.	http://purl.obolibrary.org/obo/HAO_0000327
first metasomal segment	The abdominal segment that has a sternum and that is anterior to all other abdominal segments with a sternum.	http://purl.obolibrary.org/obo/HAO_0000020
first tarsus	The tarsus that is located on the fore leg.	http://purl.obolibrary.org/obo/HAO_0001125
flagellomere, flagellomeres	The annulus that is located distally of the pedicel.	http://purl.obolibrary.org/obo/HAO_0000342
flange	The projection that is lamella-like and is located on a rim, carina, apodeme or edge.	http://purl.obolibrary.org/obo/HAO_0000344
fore wing	The wing that is located on the mesothorax.	http://purl.obolibrary.org/obo/HAO_0000351
frons	The area that is located dorsally of the ventral margin of the toruli and ventrally of the anterior ocellus medial to the inner margins of the eye and malar line.	http://purl.obolibrary.org/obo/HAO_0001044
gena	The area that is delimited by the intersection of the interorbital plane, the margin of the compound eye, the margin of the oral foramen, the occipital carina and the malar sulcus.	http://purl.obolibrary.org/obo/HAO_0000371
groove	The line that is located on the sclerite and is impressed.	http://purl.obolibrary.org/obo/HAO_0001525
head	The tagma that is located anterior to the thorax.	http://purl.obolibrary.org/obo/HAO_0000397
hind coxa	The coxa that is located on the hind leg.	http://purl.obolibrary.org/obo/HAO_0000587
hind femur	The femur that is located on the hind leg.	http://purl.obolibrary.org/obo/HAO_0001140
hind tarsus	The tarsus that is located in the hind leg.	http://purl.obolibrary.org/obo/HAO_0001141
hind tibia	The tibia that is located on the hind leg.	http://purl.obolibrary.org/obo/HAO_0000631
hind wing	The wing that is located on the metathorax.	http://purl.obolibrary.org/obo/HAO_0000400
hypostomal carina	The carina that delimits the hypostoma from the cranium.	http://purl.obolibrary.org/obo/HAO_0000413
joint	The anatomical cluster that is composed of two sclerites connected by at least one articulation and the articular membrane located connecting the two sclerite.	http://purl.obolibrary.org/obo/HAO_0001146
labrum	The sclerite that is situated along the distal margin of the clypeus and is connected along its distal margin with the distal margin of the epipharyngeal wall.	http://purl.obolibrary.org/obo/HAO_0000456
lateral carina	The carina that extends laterally on the abdominal tergum 2 from the petiolar collar toward the second abdominal spiracle laterally of the dorsope.	http://purl.obolibrary.org/obo/HAO_0002000
lateral longitudinal carina	The carina that is lateral, longitudinal and arises from the anterior margin of the propodeum and extends towards the petiolar foramen.	http://purl.obolibrary.org/obo/HAO_0002014
lateral propodeal area	The area that is located laterally on the propodeum, is delimited posteromedially by the lateral propodeal carina and is delimited laterally by the plica.	http://purl.obolibrary.org/obo/HAO_0000485
laterope	The depression that is located laterally and proximally on abdominal tergum 2.	http://purl.obolibrary.org/obo/HAO_0000491
legs	The anatomical cluster that is composed of the coxa and all distal leg segments and is connected to the pectus.	http://purl.obolibrary.org/obo/HAO_0000494
lower tooth	The apical tooth of the mandible that is located the most distal to the clypeus.	http://purl.obolibrary.org/obo/HAO_0002015
malar space	The area that extends between the lower (anterior) eye margin and the anterolateral margin of the cranium, and its width is delimited by the width of the mandible.	http://purl.obolibrary.org/obo/HAO_0001393
malar sulcus	The sulcus that extends between the ventral margin of the compound eye and the base of the mandible.	http://purl.obolibrary.org/obo/HAO_0000504
mandible, mandibles	The sclerite that is connected to the cranium along the anterior margin of the oral foramen via the anterior and posterior cranio-mandibular articulations.	http://purl.obolibrary.org/obo/HAO_0000506
margin, margins	The line that delimits the periphery of an area.	http://purl.obolibrary.org/obo/HAO_0000510
maxillary palp	The palp that is located on the maxilla articulating laterally on the stipes.	http://purl.obolibrary.org/obo/HAO_0000515
median carina	The carina that extends medially on the propodeum.	http://purl.obolibrary.org/obo/HAO_0000529
median ocellus	The ocellus that is located medially on the cranium.	http://purl.obolibrary.org/obo/HAO_0000526
mesopleuron	The area that is located laterally of the mesodiscrimen.	http://purl.obolibrary.org/obo/HAO_0000566
mesoscutal lobes	The area that is located between the notaulus and the parascutal carina.	http://purl.obolibrary.org/obo/HAO_0000466
mesoscutal suprahumeral sulcus	The sulcus that extends along the anterior margin of the mesoscutum between the anterior-most point of the preaxilla and the anteroadmedian line and corresponds to the vertical lobe of the mesoscutum.	http://purl.obolibrary.org/obo/HAO_0000570
mesoscutum	The area that is located anterior to the transscutal articulation.	http://purl.obolibrary.org/obo/HAO_0001490
mesosoma	The anatomical cluster that is composed of the prothorax, mesothorax and the metapectal-propodeal complex.	http://purl.obolibrary.org/obo/HAO_0000576
metapleuron	The area that is located anterior to the metapleural carina and the ventral propodeal carina and lateral to the metadiscrimen.	http://purl.obolibrary.org/obo/HAO_0001271
metasoma	The tagma that is connected anteriorly to the metapectal-propodeal complex at the propodeal foramen and consists of abdominal segments.	http://purl.obolibrary.org/obo/HAO_0000626
metasomal segment	The segment that is located in the metasoma.	http://purl.obolibrary.org/obo/HAO_0001969
metasomal tergum	The abdominal tergum that is located in the metasoma.	http://purl.obolibrary.org/obo/HAO_0001349
metasomal tergum 2	The tergum that is located on abdominal segment 3.	http://purl.obolibrary.org/obo/HAO_0000056
mid coxa	The coxa that is located on the mid leg.	http://purl.obolibrary.org/obo/HAO_0000635
midpit	The depression that is located posteromedially on the mesoscutum.	http://purl.obolibrary.org/obo/HAO_0000637
midridge	The frontal line that is a carina.	http://purl.obolibrary.org/obo/HAO_0001929
mid tarsus	The tarsus that is located on the mid leg.	http://purl.obolibrary.org/obo/HAO_0001132
notauli	The line that extends submedially along the mesoscutum and corresponds to the median border of the site of origin of the first mesopleuro-mesonotal muscle.	http://purl.obolibrary.org/obo/HAO_0000647
occipital carina	The carina that surrounds dorsolaterally the occiput.	http://purl.obolibrary.org/obo/HAO_0000653
occiput	The area that is concave and surrounds the postocciput.	http://purl.obolibrary.org/obo/HAO_0000658
ocellar field	The area that is limited posteriorly by the posterior ocellar line and laterally by the lateral ocellar line.	http://purl.obolibrary.org/obo/HAO_0000430
ovipositor	The anatomical cluster that is composed of the first and second valvulae.	http://purl.obolibrary.org/obo/HAO_0001004
ovipositor sheath	The anatomical cluster that is composed of the third valvulae.	http://purl.obolibrary.org/obo/HAO_0000680
patch, patches	The area that is rounded and differs from surrounding regions in sculpture, setae, and/or pigmentation.	http://purl.obolibrary.org/obo/HAO_0000704
pedicel	The antennal segment that is the second segment of the antenna and is connected proximally with the scape and distally with the flagellum.	http://purl.obolibrary.org/obo/HAO_0000706
petiole	The abdominal segment that has a sternum and that is anterior to all other abdominal segments with a sternum.	http://purl.obolibrary.org/obo/HAO_0000020
pit	The patch that is impressed and corresponds to an apophysis.	http://purl.obolibrary.org/obo/HAO_0000718
pleural carina	The carina that delimits the metapleuron dorsally from the propodeum, extends from just ventral of the metapleural arm to the metacoxal articulation and passes anteroventral to the propodeal spiracle.	http://purl.obolibrary.org/obo/HAO_0000609
posterior crenulate groove	The sulcus that corresponds to the anteromedian pronotal ridge.	http://purl.obolibrary.org/obo/HAO_0001032
precoxal sulcus	The sulcus that corresponds to the transepisternal line.	http://purl.obolibrary.org/obo/HAO_0001996
pronope	The depression that is dorsomedian and is located on the pronotum.	http://purl.obolibrary.org/obo/HAO_0000830
pronotum	The notum that is located in the prothorax.	http://purl.obolibrary.org/obo/HAO_0000853
propleuron	The pleuron that is articulated with the fore leg, connected dorsolaterally (anterolaterally) with the pronotum and ventrally (posteriorly) with the prosternum.	http://purl.obolibrary.org/obo/HAO_0000862
propodeal areola	The area on the propodeum that is median and is delimited laterally by the median longitudinal carina.	http://purl.obolibrary.org/obo/HAO_0001696
propodeum	The area that is located posterior to the metapleural carina.	http://purl.obolibrary.org/obo/HAO_0001249
pterostigma	The patch on the wing that is sclerotized and is located on the anterior margin of the fore wing.	http://purl.obolibrary.org/obo/HAO_0000957
puncture	The depression that is point-like, without a flat bottom, and occurs in areas of punctate surface sculpture.	http://purl.obolibrary.org/obo/HAO_0000885
ridge	The process that is linear and external.	http://purl.obolibrary.org/obo/HAO_0000188
row	The anatomical cluster that is composed of repeated units of anatomical structures.	http://purl.obolibrary.org/obo/HAO_0000901
S1	The sternite that is located anteriorly on the second abdominal sternum	http://purl.obolibrary.org/obo/HAO_0001997
scape	The antennal segment that is proximal to the pedicel and is connected with the head via the radicle.	http://purl.obolibrary.org/obo/HAO_0000908
sclerite	The area of the integument where the cuticle is well sclerotised with thick exocuticle and is surrounded by conjunctivae.	http://purl.obolibrary.org/obo/HAO_0000909
sculpture	The area that is located on the sclerite and that is composed of repetitive anatomical structures.	http://purl.obolibrary.org/obo/HAO_0000913
scutellum	The scutellum that is located on the mesonotum.	http://purl.obolibrary.org/obo/HAO_0000574
scutoscutellar sulcus	The sulcus that extends along the scutoscutellar suture.	http://purl.obolibrary.org/obo/HAO_0000919
segment, segments	The anatomical cluster that is connected to other segments via conjunctivae and muscles and is delimited by its sclerites.	http://purl.obolibrary.org/obo/HAO_0000929
setae	The sensillum that is multicellular and consists of trichogen, tormogen, and sense cells.	http://purl.obolibrary.org/obo/HAO_0000935
spiracle	The anatomical cluster that is composed of the distal end of the trachea and the margin of the sclerite or conjunctiva surrounding the spiracular opening.	http://purl.obolibrary.org/obo/HAO_0000950
spiracle of second metasomal tergum	The abdominal spiracle that is located in the abdominal segment 3.	http://purl.obolibrary.org/obo/HAO_0001418
sternite	The sternite that is located anteriorly on the second abdominal sternum	http://purl.obolibrary.org/obo/HAO_0001997
stigma	The patch on the wing that is sclerotized and is located on the anterior margin of the fore wing.	http://purl.obolibrary.org/obo/HAO_0000957
subalar region	The area that is delimited by the mesepimeral inflection and corresponding subalar ridge and bears the mesopleural wing process.	http://purl.obolibrary.org/obo/HAO_0000960
sulcus	The groove that corresponds to a ridge.	http://purl.obolibrary.org/obo/HAO_0000978
supra-marginal carina	The carina that extends laterally on the mesonotum along the mesoscutal suprahumeral sulcus.	http://purl.obolibrary.org/obo/HAO_0002013
T1	The mediotergite that is located on abdominal tergum 2.	http://purl.obolibrary.org/obo/HAO_0001150
T2	The mediotergite that is located on abdominal tergum 3.	http://purl.obolibrary.org/obo/HAO_0001147
tarsus	The leg segment that is apical to the tibia.	http://purl.obolibrary.org/obo/HAO_0000992
tegula	The sclerite that is located laterally of the preaxilla and obscures the anterior mesonoto-first axillary articulation and the mesopleuro-second axillary sclerite joints.	http://purl.obolibrary.org/obo/HAO_0000993
temple, temples	The area that is located on the gena, posterior to the compound eye.	http://purl.obolibrary.org/obo/HAO_0000995
tendon	The portion of tissue that is fibrous, strong, composed of tendon cells and connects the muscle to the integument.	http://purl.obolibrary.org/obo/HAO_0000996
tergite	The sclerite that is located on the tergum.	http://purl.obolibrary.org/obo/HAO_0001005
tergite	The mediotergite that is located on abdominal tergum 2.	http://purl.obolibrary.org/obo/HAO_0001150
tergum, terga	The area that is located on the integument and is dorsal of the ventral diaphragm.	http://purl.obolibrary.org/obo/HAO_0001006
tibia	The leg segment that is proximal to the tarsus and distal to the femur.	http://purl.obolibrary.org/obo/HAO_0001017
tooth	The projection that is located distally on the mandible.	http://purl.obolibrary.org/obo/HAO_0001019
torulus, toruli	The foramen that is located on the head in which the radicle is positioned.	http://purl.obolibrary.org/obo/HAO_0001022
transscutal articulation	The line of separation that extends along the transscutal line.	http://purl.obolibrary.org/obo/HAO_0001204
transscutal line	The line that traverses the mesoscutum and originates from the lateral margin between the antemedian and postmedian notal wing processes.	http://purl.obolibrary.org/obo/HAO_0001027
transverse carina	The carina that is transverse and connects the metapleural carinae.	http://purl.obolibrary.org/obo/HAO_0001930
trochantellus	The area that is located proximally on the femur and is delimited by an impression.	http://purl.obolibrary.org/obo/HAO_0001033
vertex	The area that is delimited by the intersection of the margin of the compound eyes, the interorbital plane, and the anatomical line that is tangential to the point on the margin of the anterior ocellus which defines the minimum distance between the anterior ocellus and the oral foramen.	http://purl.obolibrary.org/obo/HAO_0001077
wing, wings	The area that is located in between the notum and the pleuron and is composed of the wing base and wing blade.	http://purl.obolibrary.org/obo/HAO_0001089
